# Supplementary material for: Methylation changes and INS-IGF2 expression predict progression in early-stage Wilms tumor
Source: Clin Epigenetics. 2024 Nov 26;16:170. doi: 10.1186/s13148-024-01775-y (PMC11590261; doi:10.1186/s13148-024-01775-y)
Supplement: Supplementary file 2 — Additional file 2. [file 13148_2024_1775_MOESM2_ESM.xlsx]

## Sheet: Sheet1
Name	Position (GRCh37)	DMR	CR03-T	CR05-T	CR06-T	CR07-T	CR08-T	CR09-T	CR10-T	CR11-T	CR12-T	R04-T	R05-T	R06-T	R07-T	R08-T	R09-T	R10-T	R11-T	R12-T	CR09-N	CR10-N	CR11-N	R10-N	R11-N	R12-N	CRT.AVG	RT.AVG	CRN.AVG	RN.AVG
cg11753499	2019079	H19/IGF2:IG-DMR	-0.730861	-1.35571	-0.0912362	-0.593565	-0.510881	-0.583263	0.246792	0.233865	-1.34462	-1.1333	-1.01856	-1.08667	0.506383	-0.0485071	0.128146	0.126699	-0.0640558	0.323814	-0.705873	-0.823855	-1.01504	-1.2219	-1.44542	-0.984021	-0.525498	-0.251782	-0.848255	-1.21711
cg13210239	2019090	H19/IGF2:IG-DMR	-0.423107	-0.314202	0.772986	-0.0993503	-0.0866369	0.0951757	0.862432	1.39826	-0.75177	-0.258377	-0.370288	-0.039176	1.77763	0.253553	0.618073	0.724333	1.13128	1.15059	-0.256594	-0.403292	-0.166154	-0.189437	-0.949338	-0.083414	0.161532	0.55418	-0.275347	-0.407396
cg17985533	2019116	H19/IGF2:IG-DMR	-1.61724	-0.975596	0.125349	-0.42902	-0.715339	-0.861487	-0.141856	0.312588	-1.16976	-0.792402	-0.174136	0.0986322	0.890441	-0.325527	-0.211481	0.581126	-0.0343511	0.376987	-0.644451	-0.804164	-0.699476	-0.541184	-1.424	-0.712409	-0.608041	0.0454766	-0.71603	-0.892533
cg09701145	2019436	H19/IGF2:IG-DMR	0.00463871	0.275085	3.97786	2.51391	4.31067	2.45264	5.12401	3.70533	-0.449461	4.1859	0.614349	3.06776	4.35655	4.48924	4.06461	4.73005	4.32594	4.70165	0.0177061	0.943109	0.451625	0.842677	-0.153398	0.62309	2.43497	3.83734	0.470813	0.437456
cg25437674	2019452	H19/IGF2:IG-DMR	-0.820683	-0.247538	2.67063	2.3311	2.79925	1.36019	2.14391	2.44737	-1.51738	3.27146	0.0531063	1.52642	1.95055	3.09387	1.63037	3.07757	1.79742	2.76078	0.0499736	0.653255	-0.351474	-0.110687	-1.17933	-0.29764	1.24076	2.12906	0.117251	-0.52922
cg10154633	2019624	H19/IGF2:IG-DMR	0.556528	0.512803	4.02773	3.43481	3.01545	2.01492	4.7101	3.94724	0.882318	3.16048	0.709497	4.02216	5.09705	4.05682	4.46535	5.02545	4.06453	4.55504	2.23449	1.30884	1.28204	1.11628	0.365712	0.66082	2.56688	3.90626	1.60846	0.714272
cg26469586	2019626	H19/IGF2:IG-DMR	0.920154	0.35761	2.81997	3.08455	2.75631	1.5865	2.40819	1.93841	0.743569	3.56983	-0.153836	3.45247	2.83768	3.1379	3.2896	3.30875	2.6449	3.07446	1.87387	1.721	0.598155	0.760252	0.0149362	0.270634	1.84614	2.79575	1.39767	0.348607
cg24409677	2019655	H19/IGF2:IG-DMR	0.140972	0.0706582	4.23182	3.48092	3.01769	1.93768	3.77278	3.74777	0.099841	4.04061	1.08097	3.88586	3.78002	3.30136	4.06492	4.06325	4.35067	4.00343	0.582857	-0.392747	0.599097	1.1445	-0.55666	0.507101	2.27779	3.61901	0.263069	0.364982
cg16303279	2019667	H19/IGF2:IG-DMR	1.54283	0.770428	4.94645	3.96159	4.06142	3.0685	5.27157	4.93862	1.06281	4.9545	1.99359	4.94827	5.00997	4.73	4.97915	5.08258	5.18784	5.00154	1.93883	1.54636	1.0763	2.07723	0.916451	1.47722	3.29158	4.65416	1.5205	1.4903
cg02694715	2019730	H19/IGF2:IG-DMR	0.748157	0.841305	3.51001	3.78025	4.02576	3.41807	4.41912	4.4769	0.93885	5.03685	1.70819	3.62751	4.25487	4.75478	5.87631	4.63194	3.53301	4.08822	0.867841	1.64226	1.25648	1.56027	1.38045	0.834058	2.90649	4.16796	1.25552	1.25826
cg11735853	2019732	H19/IGF2:IG-DMR	-0.156545	-0.21677	4.04674	4.50595	2.89765	2.7314	2.3678	3.62814	-0.195353	4.42903	0.246523	4.50053	3.41201	4.18715	4.98286	3.78734	3.62323	3.23785	-0.0785719	-0.231157	-0.244176	0.227952	-0.483885	-0.01044	2.17878	3.60073	-0.184635	-0.0887909
cg01977486	2019736	H19/IGF2:IG-DMR	0.988678	0.744319	3.09864	3.46937	3.36697	2.62171	3.44104	3.66866	0.626873	3.84882	1.08977	3.95574	2.99332	3.65476	3.43087	3.49766	3.32168	3.13309	2.14925	1.32167	0.642921	1.38122	-0.0607189	0.942042	2.44736	3.21397	1.37128	0.754182
cg13581483	2019823	H19/IGF2:IG-DMR	0.796882	0.250716	5.35675	4.86099	4.53751	3.47547	3.71792	4.93875	1.31401	4.96449	0.926905	5.0172	5.12764	5.04936	5.09284	4.85381	4.58395	5.02012	0.27708	0.933631	0.664535	1.38449	0.71849	0.955394	3.24989	4.51515	0.625082	1.01946
cg04088212	2019859	H19/IGF2:IG-DMR	-0.0607809	-0.621055	2.7538	2.5217	1.72236	1.30457	3.19694	2.83842	0.141826	2.69802	1.02378	2.99052	3.46775	2.769	2.89026	3.50116	3.0477	3.1512	-1.37733	-0.299992	-0.234386	0.840372	-0.184608	0.641921	1.53309	2.83771	-0.637236	0.432561
cg01539474	2019862	H19/IGF2:IG-DMR	1.28144	0.428629	3.3343	2.60307	2.37173	2.31238	2.73877	2.93609	1.10833	2.71845	1.9957	3.36126	2.99012	2.95272	2.82758	2.84102	3.14044	2.40016	0.633431	1.435	0.466735	1.62822	0.408116	1.35069	2.12386	2.80305	0.845057	1.12901
cg18362496	2019930	H19/IGF2:IG-DMR	0.731085	0.558995	3.04305	2.7695	2.13649	1.94553	2.46144	2.51186	1.84576	1.36671	1.51904	2.86756	2.75736	2.247	2.34275	3.08091	2.79819	2.56944	-0.207508	0.420579	1.1596	1.94547	0.349473	0.0415604	2.00041	2.39433	0.457557	0.778835
cg24605090	2019943	H19/IGF2:IG-DMR	1.36141	1.0592	3.33898	2.6687	1.89647	2.22961	2.56165	2.99712	1.86745	1.64935	1.81666	3.37633	2.19333	2.42714	2.64902	3.12406	2.79882	2.92521	1.44252	0.888201	0.909649	2.03769	-0.235062	1.09897	2.22006	2.5511	1.08012	0.967198
cg16675558	2020101	H19/IGF2:IG-DMR	1.41776	0.524466	3.2557	2.9037	2.8406	2.44372	3.26437	2.63653	2.75373	2.70635	3.13116	3.12833	3.32677	3.25848	3.17009	3.28259	2.82535	1.8261	2.03415	0.0141221	0.837209	0.506623	0.790984	0.556119	2.44895	2.96169	0.961826	0.617908
cg03996735	2020104	H19/IGF2:IG-DMR	1.51227	0.537688	2.55638	1.43512	1.87997	1.37582	1.99033	2.14734	2.02293	1.69375	2.50368	2.31294	3.04155	2.0983	2.72292	2.2601	2.68206	2.54793	0.388416	0.0169544	0.854189	1.20683	1.09944	0.0955637	1.71754	2.42925	0.419853	0.80061
cg27300742	2020129	H19/IGF2:IG-DMR	2.15301	0.905015	2.08959	1.75635	1.76879	1.74574	1.61178	2.06551	0.825511	1.76973	0.606506	2.00997	1.88753	2.01707	1.65998	1.86823	2.13701	1.62214	-0.246605	0.192687	0.310345	0.906421	0.48414	-0.388678	1.65792	1.73091	0.0854757	0.333961
cg25281616	2020279	H19/IGF2:IG-DMR	1.49217	0.616447	3.37934	2.5799	2.68044	2.3391	3.40078	3.41317	2.0638	2.00053	-0.130321	3.50185	3.27835	2.9398	3.16577	2.96992	3.23219	2.89061	1.45488	0.831668	0.285348	1.94355	0.461089	0.225545	2.44057	2.64985	0.857298	0.876728
cg01895612	2020286	H19/IGF2:IG-DMR	0.904774	-0.268884	2.76042	2.29589	1.89054	1.7676	3.10024	1.61883	1.95417	1.0042	-0.978909	2.52308	2.5358	2.25525	2.16299	2.60792	2.35948	1.68292	0.531488	-0.199385	-0.436942	0.744622	-1.14777	-0.610599	1.7804	1.79475	-0.0349462	-0.337916
cg23476401	2020296	H19/IGF2:IG-DMR	2.01536	1.69166	2.62516	1.78454	1.69423	2.27773	2.19557	2.05712	2.11993	0.992669	1.65156	2.40316	1.87918	2.69673	2.48696	2.18864	3.04623	1.93911	-0.145881	0.257967	1.1603	0.985385	1.40828	0.949116	2.05126	2.14269	0.42413	1.11426
cg00237904	2020314	H19/IGF2:IG-DMR	1.94809	1.20428	2.51509	1.99224	2.35533	2.20147	1.86928	1.91767	1.84448	0.994211	1.49334	1.92474	1.63685	2.19721	2.50272	2.14765	2.76763	1.37438	0.520522	0.224185	0.771337	1.0042	0.881669	0.481793	1.9831	1.89319	0.505348	0.78922
cg25821896	2020417	H19/IGF2:IG-DMR	0.500382	0.392367	3.07517	2.65814	2.09881	2.03094	3.28624	3.1491	1.98424	1.98121	2.57054	3.28306	3.38512	2.76188	3.12914	2.65787	2.89081	2.87083	1.12045	1.17892	0.0205188	1.70685	0.397084	0.147387	2.1306	2.83672	0.773295	0.750441
cg25579157	2020549	H19/IGF2:IG-DMR	0.0861506	0.562409	2.29981	2.57489	3.20726	1.93633	2.8461	2.29691	1.15423	2.74357	0.719788	2.67076	3.13517	2.63085	1.91395	0.778516	1.44277	3.00729	0.0316159	0.578036	0.375278	0.647979	0.294485	0.420382	1.8849	2.11585	0.32831	0.454282
cg02886509	2020556	H19/IGF2:IG-DMR	-0.0369836	0.573244	1.76323	1.37758	0.75138	1.53937	0.278805	2.89438	0.807759	0.882266	0.0357477	1.86287	1.6214	0.664576	1.86015	0.306817	2.19026	1.56017	-0.41516	-0.291871	-0.461885	0.398965	-1.20533	0.0720455	1.10542	1.22047	-0.389639	-0.244774
cg02657360	2020560	H19/IGF2:IG-DMR	0.261946	0.0351749	0.865576	1.03463	0.528597	1.06703	0.115186	1.87749	0.297878	-0.48379	-0.312519	0.962732	0.891818	0.756165	0.532484	-0.301275	1.42665	0.679949	-0.644401	-1.37794	-0.40347	0.218726	-0.914046	-0.452745	0.675946	0.461357	-0.808605	-0.382688
cg16574793	2022324	H19/IGF2:IG-DMR	1.40955	1.3984	4.0405	3.34058	3.5213	2.91267	3.61905	3.5891	2.67672	3.02111	0.805773	3.88001	3.70942	3.0641	3.70847	3.68968	3.53485	3.18218	1.73515	1.62763	0.0187966	1.08179	0.474312	0.630426	2.94532	3.17729	1.12719	0.728844
cg09452478	2022386	H19/IGF2:IG-DMR	0.402023	0.791926	1.94762	1.8679	1.46087	1.2053	1.17885	2.24918	0.808183	1.75059	-0.0971687	1.73119	2.78157	1.6814	1.03227	1.7162	-0.872422	2.9135	0.689575	0.314419	0.0255384	0.108203	0.0191417	0.913533	1.32354	1.40413	0.343178	0.346959
cg06658831	2022748	H19/IGF2:IG-DMR	1.07954	0.970105	1.18516	1.2557	1.26889	0.912899	1.49407	1.17492	0.196809	0.912722	-4.1118	1.64822	2.0805	2.16238	1.9214	1.8131	1.58544	1.81461	0.464311	0.533006	0.853715	1.33177	-0.138335	0.439881	1.05979	1.09184	0.617011	0.544438
cg02864690	2023450	H19/IGF2:IG-DMR	0.348248	-0.363482	2.93563	2.04728	2.40625	1.57462	3.47452	2.39997	-0.466515	1.9655	-0.610253	2.64355	2.67562	2.31892	2.75762	2.34779	1.65597	1.69021	0.456736	0.565508	-0.923131	-0.0884507	-0.964348	-0.62894	1.59517	1.93833	0.0330376	-0.56058
cg19024989	2024126	H19/IGF2:IG-DMR	1.67994	2.49818	3.54429	2.95782	2.80262	2.75385	3.06524	3.31665	0.615493	2.29881	0.454186	3.58738	3.3463	3.25318	3.28381	3.29633	2.82185	2.72371	0.937748	0.225478	-0.175803	1.22447	0.719601	-0.338444	2.58156	2.78506	0.329141	0.535208
cg02807948	2153991	IGF2:Ex9-DMR	-1.67576	-1.3931	-1.85703	-1.86206	-2.6174	-2.05976	-2.95857	-3.90244	-0.761707	-5.03261	-4.90474	-4.68016	-3.81327	-4.68829	-3.88263	-4.83858	-5.00048	-3.58204	0.652841	-0.611924	-1.02018	-1.45077	-1.66685	-0.823899	-2.12087	-4.49142	-0.32642	-1.31384	-0.82013
cg13165070	2154113	IGF2:Ex9-DMR	-3.08628	-3.38166	-3.45045	-3.18319	-3.12754	-3.00688	-3.35881	-3.50275	-2.99354	-3.84138	-3.2567	-3.32792	-2.56844	-3.70754	-3.24649	-3.55793	-4.57286	-3.11981	-2.28514	-3.32523	-2.72472	-3.2775	-3.67951	-2.46292	-3.23234	-3.46657	-2.77836	-3.13998	-2.95917
cg07096953	2154255	IGF2:Ex9-DMR	-3.19517	-2.60349	-3.82664	-2.33238	-1.63584	-2.98178	-2.24622	-3.59327	-1.36481	-2.59038	-3.73488	-3.81641	-3.91135	-3.38398	-3.50637	-3.43585	-4.58485	-3.62748	-0.872709	-1.36276	-2.90786	-3.14179	-3.05194	-3.37819	-2.64218	-3.62128	-1.71444	-3.19064	-2.45254
cg02613624	2154386	IGF2:Ex9-DMR	0.0544414	-2.74832	-0.225367	0.220815	-1.9631	-0.939842	1.25784	-2.5759	1.25585	-2.08377	-2.43624	-4.06487	-0.734983	-2.7292	-3.29291	-3.22759	-3.93107	-2.86203	0.462482	0.507115	0.426074	0.857091	0.101917	0.306897	-0.629288	-2.81807	0.465224	0.421969	0.443596
cg22956483	2154432	IGF2:Ex9-DMR	-4.04121	-4.38954	-3.45006	-3.07005	-2.7305	-3.46838	-0.95126	-4.00065	-2.44916	-3.51299	-4.96533	-4.03411	-3.75025	-3.54711	-4.556	-3.32182	-4.63582	-5.03191	-1.55769	-2.50457	-2.249	-2.73466	-0.851531	-2.91594	-3.17231	-4.15059	-2.10375	-2.16738	-2.13556
cg26401390	2154638	IGF2:Ex9-DMR	-2.96731	-2.56848	-1.09038	-0.926287	-2.23245	-2.47314	-2.27041	-4.03973	-1.42207	-3.74316	-2.70967	-4.07961	-2.58542	-3.05514	-3.26707	-3.12258	-3.76414	-4.36681	-0.662878	-0.381014	-1.2443	-1.50649	-1.7126	-1.76666	-2.22114	-3.4104	-0.76273	-1.66191	-1.21232
cg19642877	2168625	IGF2:alt-TSS-DMR	0.509485	1.10163	1.71593	0.519605	0.330365	0.199159	1.79212	-0.348567	1.31139	-2.07855	2.07905	-2.69609	1.13916	0.0549883	-1.04284	-0.804271	-2.039	-1.0266	0.985853	0.806258	1.57201	1.67119	1.72325	1.81691	0.792346	-0.712684	1.12138	1.73712
cg20622142	2169138	IGF2:alt-TSS-DMR	-2.09176	-2.4595	-1.38471	-2.35201	-2.04595	-2.44007	-2.93253	-2.88497	-2.47101	-2.35462	0.406998	-2.53283	-2.3534	-2.63052	-2.67618	-3.3016	-3.78949	-2.63251	-1.30257	-1.53247	-2.10544	-2.17004	-3.12524	-1.93033	-2.34028	-2.42935	-1.64683	-2.40854
