# Supplementary material for: Methylation changes and INS-IGF2 expression predict progression in early-stage Wilms tumor
Source: Clin Epigenetics. 2024 Nov 26;16:170. doi: 10.1186/s13148-024-01775-y (PMC11590261; doi:10.1186/s13148-024-01775-y)
Supplement: Supplementary file 3 — Additional file 3. [file 13148_2024_1775_MOESM3_ESM.xlsx]

## Sheet: RT vs RN
DMR	seqnames	start	end	width	strand	no.cpgs	min_smoothed_fdr	Stouffer	HMFDR	Fisher	maxdiff	meandiff	overlapping.genes
906	chr1	860621	870958	10338	*	13	3.34155e-29	0.00654544	0.000222555	0.000283986	-0.350765	-0.100733	SAMD11, AL645608.1
1307	chr1	879375	881269	1895	*	6	6.00699e-21	0.424588	9.67803e-06	0.00299254	-0.374961	-0.136108	SAMD11, NOC2L
555	chr1	1062793	1069929	7137	*	11	2.15008e-27	0.000723844	0.00180185	4.15843e-05	0.480899	0.210545	NA
946	chr1	1266657	1267436	780	*	6	1.70777e-19	4.38695e-05	0.0385881	0.000372829	-0.553734	-0.444711	TAS1R3
293	chr1	2003650	2005564	1915	*	15	1.8831e-31	1.0575e-07	0.0127575	1.94593e-06	-0.592725	-0.383726	PRKCZ
496	chr1	2091677	2092394	718	*	3	2.36873e-17	0.000347009	0.00067284	3.01163e-05	-0.407323	-0.214762	PRKCZ
1140	chr1	2138757	2144323	5567	*	14	3.67503e-28	0.154156	0.000791544	0.000970077	0.513261	0.0715885	RP11-181G12.4, C1orf86, AL590822.1, RP11-181G12.5
406	chr1	2323427	2327775	4349	*	11	3.57704e-30	0.000403247	0.0023832	1.21516e-05	-0.387919	-0.0862772	RER1
1062	chr1	2994051	2999196	5146	*	11	1.09703e-22	0.00220107	0.0512584	0.000642132	-0.516523	-0.300224	PRDM16
52	chr1	3051529	3070786	19258	*	29	1.44656e-62	1.30395e-13	0.00049928	1.82457e-14	-0.571808	-0.279276	PRDM16
1137	chr1	3128286	3128606	321	*	2	4.98597e-17	0.076341	0.00019491	0.000957691	-0.334965	-0.170039	PRDM16
192	chr1	3138369	3150935	12567	*	23	8.56312e-30	3.0614e-09	0.0205384	7.25481e-08	-0.492144	-0.30063	PRDM16
172	chr1	3157510	3163047	5538	*	18	1.86089e-45	2.38663e-05	0.00521974	3.47493e-08	-0.611686	-0.248919	PRDM16
301	chr1	3184106	3223607	39502	*	34	7.59394e-32	4.30097e-05	0.0193055	2.36116e-06	-0.513492	-0.233423	PRDM16, RP11-22L13.1
27	chr1	3265739	3331080	65342	*	88	3.7583e-52	2.3875e-21	0.00017891	6.32883e-23	-0.594504	-0.266958	PRDM16
433	chr1	3648749	3654694	5946	*	8	4.86703e-23	0.00109334	0.00493435	1.67277e-05	0.685962	0.174928	TP73, TP73-AS1
487	chr1	4062200	4105881	43682	*	14	1.15763e-44	0.0442788	3.38165e-05	2.81141e-05	-0.411124	-0.138903	NA
322	chr1	6321737	6340054	18318	*	14	2.45698e-46	0.0168397	2.64444e-05	3.6332e-06	-0.440636	-0.00936957	ACOT7
913	chr1	6410741	6414538	3798	*	7	3.11769e-19	0.0533991	0.000476087	0.000303775	0.388008	0.111015	ACOT7
1273	chr1	6704940	6705762	823	*	5	6.9049e-19	0.00311303	0.0306601	0.00227643	-0.489701	-0.333747	DNAJC11
1048	chr1	7550111	7569735	19625	*	10	1.66047e-21	0.00111431	0.00259896	0.000577824	-0.413137	-0.117972	CAMTA1
955	chr1	8196210	8198083	1874	*	2	4.90406e-17	0.0312813	7.71378e-05	0.000393734	-0.245608	-0.116932	NA
826	chr1	8491132	8543236	52105	*	14	1.18153e-25	0.0245165	0.000362812	0.000190312	-0.482699	-0.0606168	RP5-1115A15.1, RERE
1464	chr1	8605576	8613145	7570	*	5	1.52708e-18	0.775264	0.000182638	0.0150322	0.28972	0.0649359	RERE
883	chr1	9129648	9132196	2549	*	5	6.80955e-19	0.00429787	0.000557431	0.000254957	0.108113	0.0235431	SLC2A5
1003	chr1	9380800	9400739	19940	*	9	7.04044e-20	0.00732166	0.0034246	0.00048142	-0.45163	-0.224475	SPSB1
983	chr1	10601833	10675623	73791	*	12	1.86884e-29	0.0647595	4.85964e-05	0.000445897	0.443146	-0.0107894	PEX14
896	chr1	10775404	10804939	29536	*	16	1.49545e-35	0.0404127	2.37039e-05	0.000269493	0.347388	-0.0721117	CASZ1
340	chr1	11552723	11562925	10203	*	12	1.9108e-36	0.0127313	0.000411816	4.43026e-06	0.442486	0.0963756	PTCHD2
1492	chr1	12251820	12258574	6755	*	8	2.40293e-19	0.191672	0.0182855	0.0230914	-0.402209	-0.177103	TNFRSF1B, MIR4632
1358	chr1	12498792	12510657	11866	*	8	2.89512e-19	0.00664805	0.0197822	0.00436439	-0.421989	0.0258668	VPS13D
1317	chr1	12538512	12565983	27472	*	11	1.29125e-28	0.245097	1.25003e-05	0.00321424	0.58879	-0.0124476	VPS13D
1309	chr1	15523893	15541217	17325	*	8	4.13759e-22	0.140771	8.92786e-05	0.00300299	0.376776	0.0279622	TMEM51
1534	chr1	16071339	16075377	4039	*	4	2.6994e-17	0.754045	0.178493	0.539591	-0.0962798	-0.0428186	TMEM82, RP11-169K16.4
657	chr1	16092264	16112992	20729	*	10	1.0231e-27	0.0535448	0.000836831	8.33376e-05	-0.39974	-0.115506	FBLIM1
201	chr1	16810677	16940026	129350	*	18	5.67039e-49	0.00986213	0.000324905	1.15432e-07	0.571331	0.0586816	RP4-798A10.7, RP4-798A10.4, FAM231B, AL355149.1, CROCCP3, RNU1-1, U1, RP5-875O13.6, NBPF1
92	chr1	17051298	17240752	189455	*	22	5.70818e-87	0.126737	6.00001e-06	1.16254e-10	0.468065	0.112024	CROCC, RNU1-4, CROCCP4, RP11-108M9.2, U1, RP11-108M9.5, RNU1-2, FAM231C, MST1L, RP11-108M9.1, MIR3675, RP11-108M9.4, RP11-108M9.6
501	chr1	17455095	17513684	58590	*	14	1.25876e-43	0.115609	1.90624e-05	3.11327e-05	0.730734	0.12899	Y_RNA
1382	chr1	19600141	19600730	590	*	6	1.57715e-18	0.0367289	0.000343913	0.00566467	0.492308	0.35515	AKR7L
288	chr1	19970521	19977445	6925	*	13	6.59128e-36	0.000847233	0.000230819	1.77675e-06	-0.616188	-0.244178	MINOS1-NBL1, NBL1
1409	chr1	24634964	24645793	10830	*	8	6.33424e-23	0.425651	6.81427e-05	0.00733267	-0.388977	-0.101642	RP11-10N16.3
1168	chr1	26198360	26202137	3778	*	5	1.45108e-19	0.356313	0.000113761	0.00114666	0.431019	0.150918	NA
702	chr1	26502524	26504548	2025	*	7	1.25018e-20	0.000651411	0.00979937	0.000106142	0.449991	0.174017	CNKSR1
1076	chr1	28600287	28650718	50432	*	9	3.19891e-23	0.123377	0.000179323	0.000706718	0.510748	0.0515586	SESN2
793	chr1	31795813	31845923	50111	*	9	4.67739e-25	0.0296738	0.000736828	0.000167454	0.406407	0.105334	ZCCHC17, RP11-266K22.2, FABP3
808	chr1	31956275	31958245	1971	*	3	2.13543e-17	0.000761661	0.000291728	0.000179443	-0.28813	-0.204048	NA
17	chr1	32039682	32052538	12857	*	28	2.43072e-164	1.29369e-15	5.84653e-07	3.30828e-26	0.708698	0.286978	TINAGL1, RP11-73M7.1
1216	chr1	36024404	36025489	1086	*	3	1.67229e-17	0.0007347	0.0108423	0.00156396	-0.482541	-0.315814	NCDN
811	chr1	37091306	37093141	1836	*	3	2.22517e-17	0.00502103	3.21964e-05	0.000181391	-0.341358	-0.228301	NA
1270	chr1	37941263	37947371	6109	*	8	1.19262e-19	0.00570523	0.0125082	0.00217763	0.349411	0.0542251	ZC3H12A
965	chr1	40726012	40778294	52283	*	13	1.22478e-40	0.697763	1.91482e-05	0.000410815	0.447917	0.0576401	ZMPSTE24, RP1-39G22.4, COL9A2
1524	chr1	42202048	42208040	5993	*	4	6.76825e-18	0.136199	0.0790772	0.103794	-0.37249	-0.147875	HIVEP3
176	chr1	43152179	43209576	57398	*	22	3.30618e-37	0.000359913	0.000353536	3.51833e-08	0.469783	0.126523	YBX1, CLDN19
918	chr1	43852653	43855438	2786	*	7	1.17343e-20	0.0151166	0.001083	0.000313448	-0.261536	-0.0975168	RP1-92O14.6, MED8
1509	chr1	44789920	44799197	9278	*	5	1.27133e-17	0.365153	0.00150471	0.0421682	0.264077	0.0737761	ERI3, AL390776.1
781	chr1	46625561	46640752	15192	*	10	7.55341e-25	0.0086276	0.00330425	0.000158602	0.678504	0.186381	TSPAN1, PIK3R3
653	chr1	46958475	46966189	7715	*	6	1.72385e-20	0.00233604	0.000550098	8.18558e-05	0.452375	0.242338	NA
724	chr1	47081524	47100380	18857	*	13	2.25792e-30	0.00432958	0.000749065	0.000121799	0.541485	0.111185	MKNK1, MOB3C, ATPAF1
1028	chr1	47691845	47695408	3564	*	6	1.87792e-19	0.0233756	0.000148815	0.000541574	0.665339	0.207212	RP1-18D14.7, TAL1
1323	chr1	47999856	48035967	36112	*	7	6.05739e-22	0.111016	2.17925e-05	0.00332214	-0.272098	-0.113558	ATP6V0E1P4
1114	chr1	48519353	48570799	51447	*	13	3.54609e-25	0.0309676	0.00139072	0.000832406	-0.321637	-0.0451859	RP4-683M8.2, CYP46A4P, AL109659.1, RP11-193P11.3, SKINTL
962	chr1	48687524	48689242	1719	*	4	1.53423e-17	0.0030215	0.00027169	0.000406263	0.378402	0.19001	SLC5A9
1230	chr1	53309162	53346729	37568	*	10	1.63835e-24	0.0584166	0.000113557	0.00178196	-0.334016	-0.0430067	ZYG11A
1388	chr1	54739176	54749523	10348	*	8	3.53225e-22	0.272692	7.58206e-05	0.00586301	0.472001	0.0566543	SSBP3
230	chr1	54775837	54821910	46074	*	22	1.39242e-47	0.00967828	5.24951e-06	3.19998e-07	-0.448638	-0.112366	SSBP3
123	chr1	55230822	55273637	42816	*	40	5.30314e-31	3.24499e-05	0.000534413	2.06803e-09	0.641977	0.146579	RP11-67L3.2, C1orf177, TTC22
971	chr1	57590662	57719013	128352	*	4	2.61845e-18	0.102216	4.90988e-05	0.00042587	-0.359012	-0.115684	DAB1
353	chr1	59012735	59043280	30546	*	16	1.46453e-43	0.000138734	0.000155904	5.5981e-06	0.847354	0.242684	RP4-592A1.4, RN7SL713P, TACSTD2
1298	chr1	59398690	59430673	31984	*	4	1.15461e-17	0.0571604	0.000914649	0.00278238	0.353343	0.139763	NA
542	chr1	59826054	59902528	76475	*	16	5.92131e-26	8.84043e-05	0.0101711	3.83334e-05	-0.289707	-0.109505	FGGY
103	chr1	60433255	60592532	159278	*	20	8.68358e-59	4.55229e-06	0.00284124	2.66231e-10	0.650919	0.184338	PGBD4P8, RP11-575B7.3, RN7SL475P, C1orf87
1467	chr1	62213163	62308982	95820	*	6	6.60071e-18	0.0315953	0.00667469	0.0157827	0.234467	-0.0335393	INADL, RNU6-414P
251	chr1	62659934	62673941	14008	*	12	5.63553e-36	0.000485145	0.00129349	6.73957e-07	0.433161	0.148981	L1TD1, RP5-1155K23.4
935	chr1	64164177	64238366	74190	*	10	1.89865e-23	0.0760048	0.00132636	0.000341322	-0.431108	0.0235079	NA
738	chr1	65062243	65064166	1924	*	4	5.89103e-18	0.000125664	0.00490433	0.000131676	-0.32471	-0.190496	CACHD1
708	chr1	65888543	65976351	87809	*	13	2.79721e-35	0.0668044	1.36673e-05	0.000109382	-0.335072	-0.0771809	LEPR, LEPROT, RP4-630A11.3
278	chr1	67192024	67235477	43454	*	15	2.0723e-31	2.82128e-06	0.027653	1.38902e-06	0.628575	0.272752	SGIP1, TCTEX1D1, AL354978.1
498	chr1	68628444	68687184	58741	*	16	7.76435e-39	0.0253667	7.59114e-06	3.04053e-05	0.559481	0.0308255	GNG12-AS1, WLS, CTBP2P8, MIR1262
662	chr1	75469109	75519210	50102	*	2	3.29388e-17	0.000288255	7.06701e-05	8.48288e-05	-0.425321	-0.32231	NA
102	chr1	78470545	78560837	90293	*	19	3.35352e-67	1.42599e-05	0.000290682	2.60555e-10	0.619634	0.195585	DNAJB4, GIPC2, RP11-386I14.3, RP11-386I14.2, RNU6-1102P, RNA5SP22
1276	chr1	78694398	78768402	74005	*	11	3.75996e-25	0.00484	0.000159956	0.00231894	-0.337905	-0.133888	RP11-183M13.1
1037	chr1	89739339	89829308	89970	*	13	9.91851e-33	0.0356758	2.05913e-05	0.000558149	0.574036	0.00915077	RP5-908D6.1, RP4-620F22.3
1097	chr1	90309218	90320315	11098	*	6	6.88587e-19	0.00838565	0.0109897	0.000771996	-0.515604	-0.23724	RP11-302M6.4, LRRC8D
622	chr1	92273222	92327289	54068	*	10	1.21209e-28	0.0226243	0.00062315	6.36665e-05	0.475185	0.102575	TGFBR3, RN7SL653P
624	chr1	94050746	94051106	361	*	3	1.66483e-17	0.00013242	0.000830197	6.44793e-05	0.501639	0.406402	BCAR3
1452	chr1	94161277	94171489	10213	*	7	1.70846e-20	0.0430802	0.0202391	0.0126521	-0.441022	-0.23473	BCAR3
903	chr1	94201617	94282608	80992	*	12	1.61001e-31	0.197082	3.53102e-05	0.000280268	-0.360251	-0.0853209	BCAR3, RP11-488P3.1
382	chr1	95261186	95287127	25942	*	13	2.31104e-32	4.75149e-05	0.00138656	8.46192e-06	0.331887	0.164427	SLC44A3, LINC01057
480	chr1	111323742	111459642	135901	*	15	7.03426e-26	1.23562e-05	0.0106324	2.59079e-05	-0.483764	-0.199911	OR11I1P, CD53, NRBF2P3
925	chr1	113211674	113216774	5101	*	8	3.27649e-22	0.00110464	0.00243677	0.0003231	0.308739	0.060548	CAPZA1, MOV10
1075	chr1	114324073	114354846	30774	*	11	4.5656e-33	0.279661	8.49132e-06	0.000703272	0.35472	0.0443826	RSBN1
336	chr1	116189098	116214059	24962	*	15	7.85368e-27	0.000822452	0.00369289	4.14549e-06	-0.561536	-0.197208	VANGL1
1183	chr1	116917306	116930875	13570	*	10	2.14921e-25	0.595824	9.00248e-05	0.00128028	0.37406	0.0694325	ATP1A1, AL136376.1
203	chr1	117009630	117036254	26625	*	17	6.37826e-60	0.0283114	2.6184e-05	1.26862e-07	0.417325	0.128736	RP4-655J12.4, RP5-1086K13.1
779	chr1	117612890	117637858	24969	*	6	3.23659e-21	0.0103026	0.000100644	0.000158159	-0.492002	-0.259432	TTF2, MIR942
1079	chr1	118625268	118727834	102567	*	12	1.59063e-40	0.510227	2.90676e-06	0.000714038	0.519619	0.0581866	SPAG17
13	chr1	119457128	119529266	72139	*	24	1.82993e-158	8.03087e-17	3.68978e-06	1.13877e-27	0.644953	0.322065	TBX15
33	chr1	119532233	119551303	19071	*	42	2.28718e-49	1.6349e-18	0.00153932	7.35047e-19	0.620811	0.363739	RP4-712E4.1, RP4-712E4.2
672	chr1	120173989	120190543	16555	*	13	4.14002e-41	0.0556019	1.89152e-05	9.06739e-05	0.460928	0.133394	ZNF697
63	chr1	120389211	120453645	64435	*	21	1.19825e-152	0.00737348	5.29338e-08	5.29631e-13	0.529475	0.0720222	PFN1P9, NOTCH2P1, ADAM30, RP5-1042I8.7
1081	chr1	144911052	144922186	11135	*	3	1.37449e-17	0.138658	3.52653e-05	0.000716194	0.289492	0.0835756	PDE4DIP
358	chr1	145714124	145742362	28239	*	15	4.27742e-40	0.0395098	0.000441122	5.96388e-06	0.468103	0.159379	PDZK1, CD160
145	chr1	146523882	146634106	110225	*	15	1.08032e-43	3.62436e-06	0.00428434	1.07212e-08	0.56772	0.260429	RP11-325P15.1, RNVU1-8, NBPF13P, RP11-325P15.2, PRKAB2
12	chr1	147737016	148596792	859777	*	41	5.1959e-138	1.46028e-12	1.5395e-06	8.97326e-28	0.718624	0.189939	RP11-495P10.5, RP11-495P10.3, Y_RNA, RNVU1-12, RP11-495P10.1, RP11-495P10.10, RNVU1-13, RP3-328E19.4, RP11-289I10.2, RNVU1-14, PFN1P3, RP11-666A1.4, NBPF15, RP11-495P10.6, RP11-495P10.9, RP11-495P10.8, RP11-495P10.7, RP11-495P10.4, RNU1-122P, RP6-74O6.6, RNVU1-10, LINC01138, RNU1-135P, RNVU1-11, PPIAL4A, RP3-328E19.5, NBPF14, PPIAL4D, RP11-289I10.3, RP11-89F3.2, NBPF20, PFN1P7
681	chr1	149284924	149815043	530120	*	14	5.81093e-30	0.0669749	0.000454957	9.56561e-05	0.650195	0.12411	LINC00869, RP11-403I13.8, CR812485.1, FCGR1C, RP5-998N21.7, RP11-277L2.6, PPIAL4C, RP11-277L2.4, RP11-353N4.6, RP11-353N4.8, RNVU1-20, RP11-353N4.7, RP11-353N4.2, RP11-353N4.3, RP11-353N4.4, FAM231D, AL358813.1, FCGR1A, HIST2H4A, HIST2H2BD, RNU1-143P, RP11-403I13.9, RP5-998N21.3, HIST2H2BB, RP5-998N21.4, RP5-998N21.10, HIST2H3PS2, RP5-998N21.8, FAM72C, RNVU1-19, RP11-277L2.3, RP11-277L2.5, RP11-3…
904	chr1	150229580	150232880	3301	*	8	5.01787e-21	0.00185494	0.0116898	0.000281368	-0.198336	-0.128726	CA14, RP4-790G17.7
205	chr1	150241625	150254280	12656	*	17	1.02972e-45	0.000475027	0.000607692	1.31236e-07	0.443444	0.0805431	C1orf54, APH1A
641	chr1	151104227	151107362	3136	*	11	4.15971e-33	0.311364	0.000196767	7.30587e-05	0.484755	0.121462	SEMA6C
1121	chr1	151480775	151506609	25835	*	17	4.62405e-27	0.0697095	0.00147289	0.000864409	0.486431	0.106773	CGN, SNORA44
240	chr1	151961323	151988500	27178	*	16	1.45679e-40	0.0195548	4.51459e-05	4.4097e-07	0.570673	0.129389	NBPF18P, S100A10
989	chr1	152011357	152061533	50177	*	13	4.83495e-40	0.502284	4.99152e-06	0.000455316	0.523115	0.0711193	NBPF18P, SPTLC1P4, S100A11, TCHHL1
774	chr1	153571425	153581883	10459	*	11	3.45591e-27	0.0116712	0.00107404	0.000153724	0.441075	0.164342	S100A16
942	chr1	153662230	153699507	37278	*	9	9.18131e-24	0.00416098	0.000182171	0.000360357	-0.440415	-0.172801	NPR1, RN7SL372P, RP11-216N14.1, Y_RNA
227	chr1	155173276	155178398	5123	*	15	1.08898e-54	0.00272999	3.06645e-05	3.03022e-07	-0.507133	-0.0937831	RP11-263K19.4, THBS3
428	chr1	155937541	155948126	10586	*	14	1.1639e-33	0.00408606	0.000457614	1.5912e-05	-0.289721	-0.0914852	ARHGEF2
1219	chr1	155978627	155989796	11170	*	6	1.24408e-20	0.0269649	9.61448e-05	0.00161993	0.26887	0.0159592	SSR2
197	chr1	156024674	156051007	26334	*	27	2.55957e-33	1.31256e-06	0.00620532	9.38317e-08	0.509007	0.00326863	LAMTOR2, RAB25, AL355388.1, MEX3A
742	chr1	156338639	156339198	560	*	7	4.98676e-21	0.000514667	0.0149664	0.000134566	0.46646	0.303042	RHBG
31	chr1	156786688	156823867	37180	*	24	1.21952e-157	8.69493e-09	5.93186e-07	1.21321e-19	0.711297	0.218764	NTRK1, INSRR
1292	chr1	157162190	157282860	120671	*	11	4.72446e-25	0.187179	0.00195465	0.00268953	0.759399	0.0505884	RP11-85G21.3, RP11-85G21.1, RP11-85G21.2
1374	chr1	159301504	159506559	205056	*	16	5.12419e-22	0.0199878	0.00788865	0.00530028	-0.527764	-0.219191	OR10J7P, OR10J8P, OR10J4, OR10J1, RP11-180D21.3, RP11-550P17.5, OR10J9P, OR10J5
1066	chr1	159824993	159832353	7361	*	9	5.91808e-24	0.0391239	0.000129245	0.000667166	0.330571	0.119572	C1orf204, VSIG8, RP11-190A12.7
494	chr1	160031205	160034548	3344	*	5	1.87981e-18	0.00012194	0.0015935	3.00292e-05	0.434842	0.293703	RP11-536C5.2, KCNJ10
750	chr1	162138215	162288210	149996	*	17	2.48497e-28	0.188709	2.57998e-05	0.000137869	0.438726	0.098319	NOS1AP, RP11-565P22.2
402	chr1	164534953	164558298	23346	*	13	3.67913e-31	0.000750615	0.0132142	1.11411e-05	0.716794	0.312834	PBX1
1172	chr1	165601007	165633140	32134	*	11	6.42107e-33	0.618296	1.11992e-05	0.00115317	0.469699	0.0997421	MGST3, ALDH9A1, Y_RNA
455	chr1	168457545	168464998	7454	*	4	3.61716e-18	4.23594e-05	0.00134474	2.0874e-05	0.335257	0.260383	RP5-968D22.3
568	chr1	168756086	168891320	135235	*	13	2.44202e-27	0.0929294	0.00360074	4.4418e-05	0.327906	0.0613317	LINC00626, SUMO1P2, LINC00970
521	chr1	169057025	169106786	49762	*	26	3.46209e-29	0.124828	0.00010989	3.33651e-05	0.413757	0.105766	RP5-1018K9.1, ATP1B1, NME7
1118	chr1	170113838	170217399	103562	*	15	5.55522e-43	0.269765	2.82296e-06	0.000862291	0.476017	0.11806	METTL11B, MIR3119-1, RP11-297H3.3, ISCUP1
719	chr1	171105781	171110609	4829	*	7	5.3926e-22	0.0222016	0.000797583	0.000118017	-0.441169	-0.161811	FMO6P
1319	chr1	171227024	171282607	55584	*	6	1.86554e-19	0.0876991	0.000103528	0.00325033	-0.378054	-0.0327191	FMO1, HMGB1P11
1488	chr1	174843542	174843767	226	*	4	1.41824e-17	0.0198156	0.0411626	0.0220638	0.370172	0.296044	RABGAP1L
806	chr1	177749924	177867483	117560	*	9	8.79061e-26	0.036905	0.000369657	0.000176613	0.447287	-0.0544557	NA
1511	chr1	180245064	180382534	137471	*	12	2.18026e-29	0.912676	8.38636e-06	0.0455355	0.393309	0.0251251	LHX4, RP5-1180C10.2, ACBD6
823	chr1	180892623	180904703	12081	*	7	1.22366e-22	0.00305807	9.66367e-05	0.000187771	-0.469774	-0.193366	KIAA1614
320	chr1	181905392	182038423	133032	*	22	1.4067e-181	0.463261	3.16095e-11	3.47158e-06	0.8665	0.111918	ZNF648, RP11-538D16.2
1245	chr1	184356295	184377346	21052	*	10	4.2937e-28	0.174675	1.65918e-05	0.00193537	-0.279732	-0.030959	C1orf21
707	chr1	185008193	185014370	6178	*	7	1.67214e-22	0.103038	0.000211228	0.000109358	0.635883	0.160972	NA
1184	chr1	200333573	200338418	4846	*	3	2.78375e-17	0.0214386	0.000232724	0.00128356	0.339058	0.0612333	LINC00862
684	chr1	200841944	200842429	486	*	5	3.89374e-19	0.000554207	0.000522434	9.72575e-05	0.479977	0.203779	GPR25
333	chr1	200861597	200879897	18301	*	14	8.12417e-48	0.0117513	3.30461e-05	3.97838e-06	0.562449	0.159601	C1orf106
393	chr1	201251982	201272209	20228	*	13	1.28928e-42	0.0224453	4.79404e-05	9.90472e-06	0.64563	0.163257	PKP1
1227	chr1	201363811	201368914	5104	*	10	4.15033e-20	0.0199263	0.00277153	0.00175099	0.444263	0.159594	LAD1
838	chr1	201979567	201982886	3320	*	11	2.28926e-28	0.0292324	0.000549914	0.000200324	0.509498	0.110094	ELF3, RP11-510N19.5
549	chr1	203055177	203056150	974	*	5	1.67152e-18	2.23062e-05	0.00784915	3.96526e-05	-0.457231	-0.298427	NA
1020	chr1	203117544	203122211	4668	*	5	1.41297e-18	0.0044153	0.000186639	0.000527908	-0.404811	-0.246605	ADORA1, RP11-335O13.8
1124	chr1	203275927	203296550	20624	*	13	1.48639e-34	0.104684	8.41469e-06	0.000871797	-0.327769	-0.0587977	BTG2, RNU6-487P
648	chr1	204098731	204100147	1417	*	5	8.52575e-19	0.00026428	0.000295263	7.75279e-05	0.342418	0.214561	NA
58	chr1	204229946	204329186	99241	*	47	1.36379e-85	0.00245937	2.67968e-06	1.56672e-13	0.52244	-0.00943796	RP11-203F10.5, PLEKHA6, RP11-203F10.6
900	chr1	205548992	205561090	12099	*	8	1.80407e-23	0.0216417	0.000284603	0.000275671	0.399694	0.101863	MFSD4
538	chr1	207114335	207152909	38575	*	16	1.4596e-42	0.163358	2.25416e-05	3.73945e-05	0.49368	0.0858568	PIGR, FCAMR
740	chr1	207224510	207225128	619	*	5	6.79082e-19	0.00538403	0.000192296	0.00013289	0.450449	0.263244	PFKFB2, YOD1
1260	chr1	207237974	207241609	3636	*	6	5.02808e-19	0.0448293	0.000363532	0.00205553	0.325194	0.118228	PFKFB2
479	chr1	208293478	208352754	59277	*	16	2.47084e-53	0.13484	6.9785e-07	2.549e-05	-0.565587	-0.0453047	PLXNA2
219	chr1	209898505	209928526	30022	*	14	1.925e-41	5.25578e-05	0.000246369	2.09058e-07	0.641649	0.226714	HSD11B1, ADORA2BP
229	chr1	209958678	209979779	21102	*	14	2.36709e-44	7.47249e-05	0.000101136	3.16804e-07	0.553832	0.197452	IRF6, RP3-434O14.8
562	chr1	211647456	211658291	10836	*	12	1.89166e-36	0.216692	9.58946e-05	4.26863e-05	0.604231	0.0996901	RD3
1138	chr1	212400040	212415614	15575	*	11	1.51632e-27	0.424531	8.85088e-05	0.000963718	0.35404	0.0809322	RP11-15I11.3
945	chr1	212840626	212844867	4242	*	5	2.09387e-19	0.00318145	0.00153777	0.000371436	-0.314234	-0.0719541	NA
871	chr1	213910928	214157026	246099	*	29	2.35044e-28	0.0499276	0.000355471	0.000239771	0.721169	0.125221	RP11-323I1.1, PROX1, PROX1-AS1
668	chr1	217113456	217241497	128042	*	6	7.19862e-21	0.0297717	0.000872621	8.73523e-05	0.463615	0.142483	ESRRG
18	chr1	217263847	217449388	185542	*	26	9.04307e-156	1.7458e-12	1.80649e-07	2.13151e-25	0.632499	0.243536	ESRRG
696	chr1	220102043	220102361	319	*	5	4.77231e-19	0.000788866	0.000364619	0.000102887	0.352795	0.16491	SLC30A10
29	chr1	221002413	221067662	65250	*	54	7.85792e-88	6.036e-15	0.000953631	2.63359e-22	0.572437	0.226102	RP11-295M18.2, HLX, RP11-295M18.6, HLA-AS1
1019	chr1	223101848	223192565	90718	*	11	3.16786e-25	0.00359706	0.0060901	0.000524537	-0.451608	-0.0731739	DISP1, NDUFB1P2
421	chr1	225599203	225612608	13406	*	10	1.50578e-25	0.000628634	0.000705543	1.40829e-05	0.375233	0.141508	AC092811.1, LBR
1482	chr1	225631073	225639708	8636	*	6	1.58739e-18	0.118112	0.00418776	0.0194872	0.239414	0.0822143	RP11-496N12.6
1087	chr1	225887994	225891397	3404	*	5	2.30839e-19	0.00575197	0.00338803	0.00074804	-0.561139	-0.225094	RP11-145A3.1
638	chr1	226012500	226013212	713	*	6	1.5054e-19	1.04081e-05	0.0120154	6.93049e-05	-0.503589	-0.362094	EPHX1
866	chr1	226315651	226320824	5174	*	3	1.73471e-17	0.00377234	4.23917e-05	0.000231898	0.366503	0.111836	NA
859	chr1	227153001	227163996	10996	*	9	1.25995e-25	0.167611	0.000155935	0.000223706	0.366511	0.120742	ADCK3
1493	chr1	227365827	227505063	139237	*	9	1.15452e-24	0.931583	7.14918e-06	0.0235447	0.426007	0.0541377	RP11-1B20.1, RP11-211A18.2, CDC42BPA, RP11-211A18.1
32	chr1	227729906	227751228	21323	*	23	2.76457e-106	1.71185e-09	2.5563e-05	6.40367e-19	0.692386	0.179812	RNA5SP77
221	chr1	228653136	228666638	13503	*	17	5.96213e-44	0.000901322	4.59524e-05	2.22822e-07	0.699653	0.212429	NA
218	chr1	228888574	228987714	99141	*	19	2.62502e-45	0.00230581	0.000554612	2.07796e-07	-0.481117	-0.00202351	RP4-799G3.1
166	chr1	229376066	229415135	39070	*	20	1.23946e-95	0.0232035	1.63272e-06	2.41233e-08	0.731415	0.0838204	TMEM78, RAB4A, RP5-1061H20.4, RP5-1061H20.3
645	chr1	230244525	230250356	5832	*	12	9.32626e-25	0.00142146	0.00171801	7.72916e-05	-0.522912	-0.20855	GALNT2
687	chr1	230272306	230276786	4481	*	6	6.30574e-19	0.0007155	0.0159614	9.82472e-05	-0.360885	-0.274304	GALNT2
582	chr1	232384424	232519440	135017	*	11	1.4323e-25	0.00370082	0.00506955	4.99454e-05	-0.307377	-0.024997	NA
242	chr1	233190139	233275719	85581	*	14	5.19281e-44	0.00396153	0.000233584	5.13379e-07	-0.334735	-0.0540995	PCNXL2
1458	chr1	234667500	234667517	18	*	2	3.62598e-17	0.00834991	0.0321987	0.0132964	0.554232	0.494365	RP5-855F14.1
1325	chr1	235116658	235133338	16681	*	8	1.08057e-20	0.13939	0.000715271	0.00338406	0.439314	0.133655	NA
916	chr1	236925965	237057546	131582	*	23	2.53268e-34	0.786591	4.3936e-05	0.000312697	0.428663	0.0466726	ACTN2, MTR, RP11-182B22.2
55	chr1	243507532	243641182	133651	*	26	3.38937e-106	0.000986548	6.30803e-07	4.2061e-14	-0.570385	-0.0539001	SDCCAG8, MIR4677
1211	chr1	244094935	244131719	36785	*	10	6.58259e-29	0.168508	1.23814e-05	0.00153761	-0.472552	-0.0334866	RP11-278H7.1
986	chr1	244893918	244895692	1775	*	4	9.61421e-18	0.0201385	0.00176437	0.000449345	0.469128	0.215265	NA
1460	chr1	246938571	246952508	13938	*	12	1.14773e-37	0.898888	8.7168e-07	0.0140978	-0.467227	-0.0353854	RP11-439E19.10, RP11-439E19.3, KIF28P
379	chr1	247496094	247537369	41276	*	15	1.31536e-32	4.89712e-05	0.000488983	7.49568e-06	0.610841	0.0173774	NA
617	chr10	1156548	1168379	11832	*	10	2.09737e-27	0.000639179	0.000254026	6.21987e-05	-0.654159	-0.252834	WDR37
399	chr10	2815189	2815988	800	*	5	1.05706e-19	1.10627e-05	0.00137368	1.07135e-05	-0.382411	-0.181793	NA
831	chr10	3792239	3805326	13088	*	10	2.18559e-26	0.00510783	0.000142126	0.000193979	-0.344784	-0.130639	RP11-184A2.3
572	chr10	4868005	4872321	4317	*	8	1.03125e-21	3.88392e-05	0.0116495	4.59322e-05	0.684024	0.408676	AKR1E2
1336	chr10	5009644	5060566	50923	*	8	1.52113e-19	0.172313	0.00377347	0.00365716	0.404652	-0.0499063	AKR1C1, RP11-499O7.7, U8, AKR1C2
541	chr10	5386122	5407119	20998	*	11	1.36494e-26	0.000192377	0.00205297	3.82915e-05	-0.415869	-0.124408	UCN3
519	chr10	7348200	7409695	61496	*	12	6.9366e-31	0.00290765	0.002059	3.3072e-05	-0.551061	-0.225487	SFMBT2
1284	chr10	7862796	7993238	130443	*	6	4.31995e-20	0.0952991	3.2091e-05	0.00248089	0.422008	0.00964788	TAF3, RP11-401E9.3
812	chr10	8097641	8101566	3926	*	10	1.93746e-25	0.00047792	0.0034108	0.00018165	0.545437	0.255036	GATA3
897	chr10	13771383	13812071	40689	*	8	3.67632e-21	0.0222398	0.000457289	0.000270835	0.311976	0.124125	RP11-353M9.1, FRMD4A
950	chr10	14606714	14632247	25534	*	12	3.70604e-29	0.107981	2.68275e-05	0.000381561	0.429263	0.098395	FAM107B
941	chr10	21463485	21553815	90331	*	11	1.62631e-30	0.0120222	2.93532e-05	0.000359996	-0.436712	-0.011342	NEBL-AS1, RP11-565H13.3, LUZP4P1
888	chr10	21799047	21805800	6754	*	10	1.86628e-24	0.0672833	0.00110901	0.000262771	0.632625	0.124681	SKIDA1
11	chr10	22614276	22634199	19924	*	41	1.4482e-279	3.60255e-10	1.56207e-08	7.84108e-28	0.87887	0.235299	COMMD3-BMI1, BMI1, RP11-573G6.9, RP11-573G6.8, RP11-573G6.10
111	chr10	22742270	22795126	52857	*	20	4.79118e-97	0.00561077	3.7765e-07	6.86543e-10	0.713445	0.0752829	SPAG6
1535	chr10	23488398	23489850	1453	*	3	2.80453e-17	0.462744	0.445084	0.589008	0.233736	0.100163	NA
1188	chr10	27233202	27335392	102191	*	6	6.0017e-21	0.0644654	2.07703e-05	0.00130686	0.522471	0.0890774	LINC00614, ANKRD26
810	chr10	27541418	27548601	7184	*	6	1.00414e-19	0.00722918	0.00348694	0.000181379	0.661353	0.235324	ARMC4P1, LRRC37A6P
534	chr10	28030398	28030628	231	*	2	3.10416e-17	4.97752e-05	9.85131e-05	3.66685e-05	0.6378	0.532232	MKX
1295	chr10	29195190	29195494	305	*	2	4.36543e-17	0.00158694	0.011826	0.00273618	-0.316615	-0.257475	NA
1269	chr10	35081047	35102487	21441	*	7	8.63794e-21	0.416969	3.58873e-05	0.00217243	-0.325999	-0.120915	PARD3
1250	chr10	36201305	36378454	177150	*	9	4.90411e-25	0.337946	2.41066e-05	0.00196496	-0.293667	-0.099871	RP11-810B23.1
1205	chr10	44198568	44250314	51747	*	6	2.31488e-21	0.0959176	3.09098e-05	0.00143272	0.388303	0.0272531	RP11-272J7.6, UQCRHP3, TCEB1P30
260	chr10	45390993	45416167	25175	*	15	4.55389e-40	0.000143068	0.000636341	7.95961e-07	0.409021	0.124282	TMEM72, TMEM72-AS1, RP11-285G1.2
1181	chr10	49670774	49680814	10041	*	6	8.38874e-20	0.0643008	0.000400529	0.00122947	0.512809	0.080257	ARHGAP22
232	chr10	60059579	60094511	34933	*	13	4.9608e-44	0.00856255	0.000382367	3.27549e-07	0.492599	0.154283	RP11-179B15.5, RP11-179B15.6
993	chr10	60272061	60390337	118277	*	14	7.86898e-36	0.172005	0.000191589	0.000464877	0.506918	0.0973358	BICC1
658	chr10	63597194	63659671	62478	*	10	9.55339e-29	0.105501	0.000184544	8.35345e-05	0.373812	0.110206	NA
991	chr10	65588934	65736347	147414	*	13	1.14931e-25	0.135106	0.00179246	0.000457508	0.299216	0.0767354	RP11-170M17.1, RP11-170M17.2
1259	chr10	71009546	71038317	28772	*	6	9.00632e-21	0.189799	1.28987e-05	0.00203305	-0.377506	-0.0953932	HKDC1, HK1, RP11-227H15.5
216	chr10	73847532	73867155	19624	*	17	5.15484e-50	0.00171378	0.00126689	1.82707e-07	-0.367287	-0.121973	SPOCK2, ASCC1
56	chr10	76347368	76585791	238424	*	29	1.05218e-137	0.000454869	1.88874e-08	5.37915e-14	0.801252	0.0107435	ADK, POLR3DP1, KAT6B, RP11-312P12.3, RP11-383B24.3, RP11-222G7.2
332	chr10	76794717	76818754	24038	*	13	4.36614e-38	0.0030004	0.000442288	3.96727e-06	0.639427	0.0798266	DUPD1
262	chr10	77163794	77165673	1880	*	11	1.46281e-29	1.39709e-07	0.0117214	8.49263e-07	-0.19117	-0.110075	ZNF503-AS2
1503	chr10	77583762	77719264	135503	*	8	2.68204e-21	0.962872	4.06051e-05	0.034375	-0.452529	-0.055574	C10orf11
770	chr10	81200991	81204458	3468	*	6	6.53884e-20	0.00440706	0.00171284	0.000151567	-0.302297	-0.0826315	ZCCHC24
28	chr10	81942863	82036111	93249	*	36	2.71485e-115	6.01465e-11	2.20331e-05	1.64237e-22	0.587108	0.17002	LINC00857, RP11-40F6.1, AL359195.1, ANXA11, RPS12P2, EIF5AP4, MAT1A
1402	chr10	82245182	82271914	26733	*	8	6.20949e-24	0.761854	7.36505e-06	0.00669354	0.596013	0.0989504	TSPAN14
107	chr10	88282152	88391965	109814	*	21	3.65623e-76	0.00152162	3.13304e-06	4.25649e-10	0.622864	0.204222	RP11-77P6.2, RPL7AP8
24	chr10	88719121	88730599	11479	*	25	1.3494e-274	2.434e-09	1.35324e-08	1.98925e-24	0.734307	0.137281	SNCG, ADIRF, RP11-96C23.5, MMRN2, ADIRF-AS1, RP11-96C23.15
805	chr10	90673186	90675434	2249	*	3	1.90497e-17	0.00264066	5.38722e-05	0.000176078	-0.272326	-0.109439	STAMBPL1
275	chr10	93792898	93963916	171019	*	29	4.17069e-44	0.041224	7.06581e-06	1.30379e-06	0.667837	0.042117	SNORA25, SDHCP2, EIF4A1P8, AL158040.1, CPEB3
443	chr10	94093946	94183680	89735	*	11	2.95044e-32	0.00676774	0.000335782	1.88637e-05	0.651138	0.241855	MARCH5, Y_RNA, MARK2P9
22	chr10	94448805	94456548	7744	*	23	1.06427e-143	3.67589e-13	2.75985e-05	1.37473e-24	0.629935	0.24865	HHEX
38	chr10	94818704	94829039	10336	*	28	1.43575e-67	8.75489e-12	0.000810223	2.14959e-16	0.631888	0.303695	EXOC6, CYP26C1, RP11-348J12.2
1347	chr10	98031741	98064175	32435	*	11	5.2759e-34	0.734957	2.90998e-06	0.00393812	0.468439	0.0310959	DNTT, RP11-35J23.1
616	chr10	98173417	98176740	3324	*	2	4.14198e-17	0.0025118	1.45164e-05	6.20155e-05	0.368896	0.147874	TLL2
1412	chr10	99331344	99332025	682	*	4	1.03635e-17	0.124912	0.00177154	0.00756735	0.37493	0.11971	NA
785	chr10	100996097	100996825	729	*	5	2.4022e-19	0.000749507	0.00307439	0.000163313	0.454542	0.32242	NA
21	chr10	102415086	102440587	25502	*	25	5.69866e-274	7.91906e-08	4.11098e-09	1.12642e-24	0.75832	0.112224	NA
579	chr10	102805240	102808252	3013	*	8	3.93329e-25	0.000451823	0.000367124	4.93053e-05	0.421052	0.244283	NA
189	chr10	102820768	102822808	2041	*	16	8.48792e-57	0.0125118	4.36812e-05	6.64153e-08	-0.613674	-0.159794	KAZALD1
928	chr10	104535276	104536035	760	*	8	6.20766e-21	0.000648661	0.00953246	0.000327277	-0.145142	-0.0687946	WBP1L
1220	chr10	104837141	104854196	17056	*	4	5.12854e-18	0.120317	4.09614e-05	0.00161999	0.459554	0.107859	CNNM2, NT5C2
1287	chr10	105564854	105598514	33661	*	11	2.32971e-22	0.0213251	0.000866818	0.00251426	-0.400481	-0.148613	SH3PXD2A
169	chr10	106075957	106093819	17863	*	18	3.29842e-78	0.0401586	5.42304e-06	3.25405e-08	-0.43074	-0.127546	RP11-127L20.3, ITPRIP
1407	chr10	112524550	112572606	48057	*	11	3.13535e-26	0.523016	6.57429e-05	0.00728342	0.387727	0.0504437	RBM20
127	chr10	116391918	116512094	120177	*	38	1.19295e-39	0.00013026	0.0012641	3.47264e-09	0.600653	0.0657574	snoU13, ABLIM1, PPIAP19
356	chr10	118084243	118084587	345	*	5	6.36742e-20	2.28355e-06	0.00244334	5.77348e-06	0.301454	0.165258	CCDC172
1098	chr10	118646373	118734099	87727	*	8	1.34367e-23	0.0626582	0.000143366	0.00078072	-0.499648	-0.167423	ENO4, KIAA1598
875	chr10	119072016	119131167	59152	*	10	5.05407e-26	0.244158	6.86273e-05	0.000246142	0.471625	0.0636056	AL359836.1, PDZD8
1026	chr10	119306659	119310911	4253	*	9	1.82338e-22	0.01236	0.00530701	0.000539775	0.488181	0.246112	EMX2
1088	chr10	120789955	120791644	1690	*	5	2.25484e-19	0.00638963	0.00407303	0.000749986	-0.313814	-0.179143	NANOS1
1455	chr10	121172898	121173082	185	*	2	4.70544e-17	0.00739237	0.0412879	0.0130582	-0.455947	-0.430101	GRK5
565	chr10	122708532	122729178	20647	*	6	3.54063e-20	0.00240524	0.00231101	4.35528e-05	0.648481	0.279562	RP11-95I16.2
874	chr10	123197267	123270070	72804	*	17	9.55839e-23	0.716745	6.11648e-05	0.00024525	0.523449	0.0183511	FGFR2
285	chr10	123922704	123943270	20567	*	17	1.32617e-53	0.0245517	2.31328e-05	1.67703e-06	-0.468128	-0.115435	TACC2
744	chr10	124091379	124105005	13627	*	4	1.86514e-18	0.00335424	0.00120919	0.000134988	0.293963	0.122179	BTBD16
718	chr10	125619351	125651621	32271	*	16	2.83053e-80	0.67549	2.26705e-08	0.000117979	0.645812	0.138236	CPXM2
1393	chr10	126195058	126211811	16754	*	10	5.70872e-21	0.194493	0.00178666	0.00607191	-0.4415	-0.127088	LHPP
637	chr10	126713388	126717228	3841	*	15	2.76618e-25	8.11297e-05	0.0365556	6.87292e-05	-0.478068	-0.289194	CTBP2
20	chr10	129379138	129649555	270418	*	28	1.58342e-113	3.91837e-16	4.53178e-05	1.03154e-24	0.744062	0.241961	FOXI2, AL391005.1
453	chr10	129791109	129807539	16431	*	13	3.20603e-42	0.0275293	3.53689e-05	2.05014e-05	-0.484757	-0.0833816	PTPRE
133	chr10	130012874	130087149	74276	*	17	1.82609e-79	0.0554047	3.13564e-06	4.28024e-09	0.677999	0.104262	NA
515	chr10	130831273	130832336	1064	*	4	3.04393e-18	2.35029e-05	0.00240017	3.24549e-05	-0.430114	-0.326496	NA
481	chr10	131909478	131934431	24954	*	11	4.52318e-36	0.0513512	0.000102187	2.61287e-05	0.573587	0.155573	PPIAP32
208	chr10	134219740	134231549	11810	*	18	1.69569e-52	0.0390578	0.000193959	1.40626e-07	0.496078	0.120592	PWWP2B
364	chr10	134592391	134595014	2624	*	10	6.61286e-27	8.00792e-05	0.0142266	6.43621e-06	-0.651688	-0.367626	INPP5A
923	chr10	134997074	134997386	313	*	3	8.13011e-18	0.000137711	0.00525914	0.000319485	-0.533216	-0.451844	KNDC1
1426	chr11	612837	615635	2799	*	11	6.15368e-30	0.489043	4.77968e-06	0.00851328	-0.43421	-0.0152573	IRF7
180	chr11	704672	733284	28613	*	41	1.335e-57	0.0137266	3.23042e-07	3.91643e-08	0.476004	0.038017	EPS8L2, TMEM80, DEAF1, AP006621.9
491	chr11	942415	943674	1260	*	3	2.17458e-17	0.00118258	0.000648434	2.89251e-05	0.341205	0.193101	AP2A2
499	chr11	1219644	1224985	5342	*	9	1.60083e-25	0.00145931	0.00171373	3.07629e-05	-0.488761	-0.236305	MUC5AC
817	chr11	1252192	1257516	5325	*	9	4.71026e-22	4.02024e-05	0.0333425	0.000185452	-0.471496	-0.347148	MUC5B
1268	chr11	1324625	1325852	1228	*	3	5.93114e-18	0.032883	0.000280472	0.00216258	0.297202	0.161238	TOLLIP
1161	chr11	1581473	1587197	5725	*	4	9.95406e-19	0.0252719	0.000125692	0.00110823	-0.24161	-0.0593617	DUSP8
528	chr11	1781505	1784980	3476	*	10	1.15309e-27	0.00472481	0.00128638	3.61186e-05	0.496672	0.102843	AC068580.6, CTSD, AC068580.5
408	chr11	1975229	1980277	5049	*	12	1.15429e-26	1.20449e-06	0.032809	1.22574e-05	-0.539104	-0.336916	MRPL23
68	chr11	2018724	2022748	4025	*	32	1.3495e-42	6.4662e-15	0.029504	1.53351e-12	0.409481	0.226241	H19
25	chr11	2151200	2159083	7884	*	29	1.48109e-110	4.99439e-17	9.84577e-05	7.61825e-24	-0.77981	-0.289875	IGF2, INS-IGF2, MIR483
36	chr11	2161473	2170880	9408	*	36	9.72052e-67	2.48891e-14	0.000493895	7.12105e-17	-0.485561	-0.149146	IGF2-AS, IGF2, INS-IGF2
1386	chr11	2212225	2219053	6829	*	2	5.46862e-17	0.00780289	0.00525842	0.0057868	-0.209443	-0.0352093	NA
14	chr11	2381219	2398477	17259	*	28	9.29843e-135	1.61293e-17	7.21759e-06	1.55829e-27	0.44631	0.199839	Y_RNA, CD81, CD81-AS1
864	chr11	6319974	6341844	21871	*	11	7.59909e-26	0.000435467	0.000676962	0.000229425	0.72896	0.258508	PRKCDBP
1156	chr11	6426029	6426039	11	*	2	1.86102e-17	0.00054293	0.00906044	0.00106994	-0.493846	-0.445708	APBB1
772	chr11	6588436	6592745	4310	*	8	2.20607e-22	0.00228407	0.000832314	0.00015313	0.504097	0.152527	DNHD1
371	chr11	7616452	7634032	17581	*	12	2.72914e-31	0.000366993	0.000152221	6.84489e-06	-0.45558	0.0438812	PPFIBP2
522	chr11	8680469	8692821	12353	*	5	4.64978e-19	0.000131149	0.00318004	3.34178e-05	-0.348557	-0.229432	TRIM66
168	chr11	8704161	8710650	6490	*	18	3.29453e-90	0.206578	9.42687e-07	2.69824e-08	-0.51927	-0.119992	RPL27A, SNORA3, SNORA45
694	chr11	8850013	8885593	35581	*	14	6.6556e-40	0.248617	0.00011929	0.000101621	-0.497134	-0.091557	RNA5SP330, ST5
245	chr11	10473038	10482612	9575	*	17	2.01427e-31	0.00111864	0.00092149	6.22313e-07	-0.478157	-0.165991	AMPD3
841	chr11	10672625	10674729	2105	*	5	1.84447e-19	0.00974097	9.6335e-05	0.000200664	0.248989	0.071979	MRVI1
553	chr11	12069574	12108103	38530	*	13	3.07835e-36	0.204476	0.000131387	4.13946e-05	-0.381179	-0.0594438	RP13-631K18.2, RP13-631K18.3
1457	chr11	12743980	12747546	3567	*	5	1.11014e-17	0.0930241	0.00959025	0.0132232	0.3279	0.128583	TEAD1
623	chr11	13244213	13250995	6783	*	2	4.01246e-17	0.00142969	1.83354e-05	6.39113e-05	-0.505063	-0.283894	NA
1029	chr11	14925466	14991267	65802	*	10	1.48499e-25	0.0436768	0.00369332	0.000541667	0.698136	0.170394	CALCB, CALCP, CALCA
751	chr11	16629389	16632724	3336	*	7	8.16067e-22	0.00933288	0.000780207	0.000138417	0.566401	0.30694	SOX6
1209	chr11	16921230	16947495	26266	*	8	4.87362e-22	0.0441197	0.00326485	0.00149526	-0.329691	-0.0671521	PLEKHA7
1398	chr11	33915315	33941393	26079	*	5	5.81234e-18	0.117009	0.00019311	0.00658851	-0.404215	-0.107121	NA
423	chr11	44629374	44630479	1106	*	5	4.20687e-19	2.86098e-06	0.00782931	1.42525e-05	-0.486094	-0.329663	CD82, RP11-58K22.4
154	chr11	46375149	46389578	14430	*	18	1.30349e-78	0.0814357	1.32483e-05	1.50169e-08	-0.397784	-0.0728389	DGKZ
879	chr11	46639454	46678583	39130	*	7	9.56094e-22	0.0402654	0.000276679	0.000249577	-0.344755	-0.105867	ATG13, HARBI1
753	chr11	47608722	47613496	4775	*	11	7.45034e-28	0.034523	0.00151335	0.000139193	0.755815	0.0913728	FAM180B, C1QTNF4
1530	chr11	55717232	55736968	19737	*	3	4.5583e-17	0.312265	0.0973541	0.222205	-0.35464	-0.18323	OR10AK1P, OR10AG1
1385	chr11	60048221	60104512	56292	*	7	5.6458e-21	0.276748	6.1701e-05	0.00576296	-0.274855	-0.136762	MS4A4A, MS4A6E
1046	chr11	60691786	60694470	2685	*	10	2.83512e-27	0.361777	0.000241752	0.000573284	-0.509858	-0.105867	TMEM132A, RP11-881M11.4
787	chr11	60719942	60737979	18038	*	8	7.67059e-22	0.00151733	0.00590955	0.000164056	0.468345	0.188965	SLC15A3
1092	chr11	61464876	61488356	23481	*	10	2.0139e-25	0.313081	2.87303e-05	0.000755437	0.289277	-0.00723244	DAGLA
1208	chr11	61938902	61976482	37581	*	12	3.1499e-27	0.194478	0.000563614	0.00148908	-0.388679	-0.127493	SCGB1D1, SCGB2A1
1257	chr11	62371423	62376474	5052	*	11	1.10812e-28	0.644875	0.000164496	0.00200544	-0.572131	-0.128351	RP11-831H9.3, EML3
1389	chr11	62783394	62783482	89	*	2	3.32309e-17	0.00335752	0.0218707	0.00587015	0.34374	0.287878	NA
618	chr11	63676485	63677197	713	*	4	1.19753e-17	1.02843e-05	0.0143798	6.23386e-05	-0.575845	-0.476381	MARK2
1439	chr11	63879234	63886786	7553	*	7	5.78681e-19	0.0243116	0.0582009	0.0107544	-0.426037	-0.273309	FLRT1, MACROD1, RP11-21A7A.3
304	chr11	64658765	64662648	3884	*	16	1.38975e-45	0.02213	3.83401e-05	2.63266e-06	0.395071	0.108903	MIR194-2, ATG2A
97	chr11	64692476	64739736	47261	*	24	4.1009e-46	1.9462e-08	0.00059658	1.51085e-10	0.566566	0.0355935	PPP2R5B, GPHA2, C11orf85
75	chr11	64811775	64819126	7352	*	18	6.82139e-106	0.00189313	2.47874e-07	1.16907e-11	0.699066	0.124395	SAC3D1, NAALADL1, RN7SL114P
608	chr11	64949434	64955631	6198	*	13	2.7236e-40	0.0494255	9.3613e-06	5.98464e-05	0.286216	0.0532122	CAPN1
54	chr11	65191707	65210600	18894	*	21	3.15642e-71	3.65756e-12	9.43615e-05	4.15676e-14	0.553612	0.230932	NEAT1
226	chr11	65407399	65418265	10867	*	23	3.27792e-65	0.28123	3.08463e-06	2.83423e-07	0.683355	0.0931906	SIPA1, MIR4489
721	chr11	66310467	66313307	2841	*	6	2.58363e-21	0.00563989	0.000147226	0.000119239	-0.371106	-0.114743	ZDHHC24
274	chr11	66406312	66433821	27510	*	14	1.62626e-43	0.0427134	0.00154615	1.16886e-06	-0.492197	-0.141007	RBM4, RBM14-RBM4, RP11-658F2.8, RBM4B
1523	chr11	66644075	66644465	391	*	2	3.8653e-17	0.0687901	0.142156	0.102988	-0.304914	-0.279626	PC
920	chr11	66836645	66839363	2719	*	7	1.06534e-21	0.00105117	0.000531783	0.000318205	0.648658	0.181441	RHOD
118	chr11	67295885	67349590	53706	*	19	4.40041e-61	0.000259566	4.62311e-05	1.15649e-09	0.502472	0.12123	RN7SL59P
457	chr11	68096138	68096165	28	*	3	1.00875e-17	8.18175e-06	0.00236249	2.1023e-05	-0.291582	-0.222105	LRP5
486	chr11	69458408	69464272	5865	*	11	5.18138e-32	0.00205871	0.000813365	2.78297e-05	-0.473096	-0.190862	CCND1
43	chr11	70505252	70523315	18064	*	27	8.64656e-67	1.75979e-08	0.000434788	1.11453e-15	-0.656066	-0.231498	SHANK2
160	chr11	70559104	70580631	21528	*	17	1.74606e-62	0.0151587	9.00734e-05	1.84493e-08	-0.588085	-0.188622	SHANK2
9	chr11	70666648	70692038	25391	*	25	1.57193e-305	8.87464e-08	2.47102e-08	3.2499e-29	-0.559612	-0.186621	SHANK2
183	chr11	71951714	71962579	10866	*	23	3.21696e-50	0.00986194	0.000266353	4.55367e-08	0.572725	0.162933	PHOX2A, AP000593.5
975	chr11	72060789	72065390	4602	*	7	1.73766e-21	0.0200605	0.00109518	0.000434418	-0.394839	-0.196484	RP11-45F15.1, CLPB
1379	chr11	72555498	72681982	126485	*	9	4.1219e-26	0.388923	7.81114e-06	0.0054981	-0.308742	-0.118884	AP002381.2, FCHSD2, RNU6-672P
1179	chr11	75493899	75507508	13610	*	4	7.05608e-18	0.459794	1.74266e-05	0.0012224	0.385605	0.0862641	DGAT2
309	chr11	76092750	76155379	62630	*	13	6.58139e-46	0.0893737	7.61271e-05	3.04955e-06	-0.507158	-0.131387	RP11-111M22.2, RP11-111M22.4, RP11-111M22.5, Y_RNA, RP11-111M22.3
791	chr11	76372128	76380605	8478	*	7	4.98734e-23	0.0819483	0.000103164	0.000166851	0.208258	0.0731917	AP001189.4, LRRC32
1143	chr11	76481977	76494104	12128	*	10	6.79917e-26	0.310861	0.000235577	0.000980781	-0.500509	-0.106207	TSKU, RP11-21L23.3
1056	chr11	76750531	76753134	2604	*	8	5.05634e-23	0.253967	0.000207209	0.000612296	0.544115	0.151266	B3GNT6
564	chr11	77903617	77909121	5505	*	6	8.68049e-22	0.00646511	0.000431797	4.34923e-05	0.662065	0.154651	USP35
303	chr11	85430070	85469037	38968	*	17	7.90341e-41	0.000465468	8.51789e-05	2.53643e-06	-0.603785	-0.174018	SYTL2
1353	chr11	85566560	85646615	80056	*	8	1.75975e-22	0.172701	0.000110426	0.0041373	0.383768	0.0885261	CCDC83, SLC25A1P1, RP11-90K17.2
873	chr11	94278407	94278457	51	*	2	4.11693e-17	0.000130581	0.00257502	0.000245073	0.317813	0.26676	PIWIL4, FUT4
119	chr11	94861428	94888121	26694	*	18	4.18663e-87	0.000567616	6.15966e-07	1.35446e-09	0.717829	0.185638	ENDOD1, RP11-712B9.4, RP11-712B9.5, RP11-712B9.2
711	chr11	96054287	96076302	22016	*	11	4.71725e-28	0.00451283	0.00205614	0.000114043	0.567701	0.159455	MIR1260B, MAML2
1314	chr11	102669354	102740504	71151	*	15	2.21871e-48	0.615846	5.20154e-07	0.00316257	0.678403	0.0418576	WTAPP1, AP000619.6, MMP3, MMP12
1006	chr11	103570047	103815860	245814	*	19	2.34323e-20	0.179771	0.000212706	0.000491451	0.41341	-0.0303083	MIR4693, RP11-563P16.1, PDGFD
81	chr11	115044454	115088660	44207	*	18	1.49711e-68	3.99129e-06	0.000150228	1.79775e-11	-0.594186	-0.224752	CADM1
447	chr11	116041814	116147407	105594	*	15	3.58124e-45	0.320313	9.37247e-06	1.94419e-05	-0.626868	-0.0705078	NA
1217	chr11	116472686	116504678	31993	*	6	2.34268e-20	0.211824	7.48689e-05	0.00157512	-0.516306	-0.106129	NA
934	chr11	116827514	116897558	70045	*	14	2.34675e-34	0.359211	7.82862e-06	0.00034059	-0.417903	-0.112528	RNY4P6, SIK3, AP000936.2
1281	chr11	117391948	117407961	16014	*	9	2.43382e-24	0.107363	4.00109e-05	0.00245252	-0.61461	-0.160357	DSCAML1
1491	chr11	117521242	117561139	39898	*	8	1.03217e-21	0.708429	4.15851e-05	0.0229033	-0.401882	-0.0694179	RP11-35P15.1, DSCAML1
186	chr11	117688963	117704022	15060	*	23	3.64502e-34	5.38023e-05	0.00332052	5.67454e-08	0.336399	0.140356	RP11-728F11.3, FXYD2, FXYD6-FXYD2
775	chr11	118532819	118560790	27972	*	10	7.58436e-30	0.039225	0.000177481	0.000153788	-0.316038	0.0341924	TREH, AP002954.6
319	chr11	121970613	121975975	5363	*	14	6.41479e-32	1.61044e-05	0.000461706	3.44194e-06	-0.417171	-0.180402	RP11-166D19.1
848	chr11	122527360	122543635	16276	*	9	8.65659e-26	0.0443784	0.0003702	0.000208851	-0.4311	-0.139415	UBASH3B
727	chr11	123059459	123077776	18318	*	11	2.48484e-29	0.0121869	0.001135	0.000123551	0.559808	0.0943274	CTD-2216M2.1, CLMP
1506	chr11	123301674	123301758	85	*	3	2.03799e-17	0.0412717	0.030876	0.0393123	-0.177901	-0.0804139	AP000783.1
511	chr11	125036420	125050755	14336	*	10	3.63126e-28	0.00244729	0.000190681	3.17977e-05	-0.40543	-0.167134	PKNOX2
215	chr11	130184756	130271903	87148	*	18	6.62288e-61	0.015632	4.33193e-05	1.80572e-07	0.514941	0.0200854	RP11-121M22.1
1117	chr11	132527438	132610325	82888	*	5	1.82283e-19	0.0563247	3.38388e-05	0.000861063	-0.398145	-0.128224	OPCML
1110	chr12	751121	753145	2025	*	8	2.04245e-21	0.00897331	0.0212892	0.000827259	0.475368	0.222744	RP11-218M22.1, NINJ2
1301	chr12	1770715	1773108	2394	*	6	2.03519e-19	0.301927	0.000141936	0.00279131	0.476921	0.113459	NA
1012	chr12	1904730	1907747	3018	*	8	5.31372e-24	0.0584563	0.000480453	0.000506342	0.546772	0.157376	CACNA2D4
778	chr12	1973208	1976671	3464	*	9	1.0108e-26	0.0333562	0.000302003	0.000156919	0.417615	0.136251	CACNA2D4
248	chr12	2332708	2367156	34449	*	18	9.14251e-89	0.226632	9.02855e-07	6.49859e-07	0.472491	0.0570649	CACNA1C
388	chr12	2797745	2800909	3165	*	12	6.33326e-31	0.000214028	0.00133092	9.37017e-06	0.762935	0.375756	CACNA1C, CACNA1C-AS1
335	chr12	3186504	3259783	73280	*	27	1.91368e-41	0.177225	8.27319e-06	4.08661e-06	0.553635	-0.0379061	TSPAN9, TSPAN9-IT1
35	chr12	3292025	3332539	40515	*	23	3.87536e-179	0.000609881	9.11885e-08	3.79875e-17	-0.427773	-0.127685	TSPAN9, RP11-543P15.1
644	chr12	4099941	4135003	35063	*	9	1.02022e-24	0.00235278	0.0012216	7.67458e-05	-0.41394	0.00581145	RP11-320N7.2
1119	chr12	4386474	4387794	1321	*	3	6.44387e-18	0.00057414	0.0034235	0.000862527	-0.276073	-0.173946	CCND2
926	chr12	5152380	5156468	4089	*	12	1.38863e-34	0.254123	2.96321e-05	0.000323547	0.323585	0.0680252	KCNA5
546	chr12	6151674	6179801	28128	*	17	3.78621e-77	0.49235	5.19204e-08	3.91505e-05	0.788906	0.0978283	VWF
395	chr12	6472782	6484868	12087	*	15	4.41114e-32	0.00156093	0.0019029	1.02736e-05	0.512047	0.146079	LTBR, SCNN1A
759	chr12	6493264	6494261	998	*	7	2.40999e-20	0.00156215	0.00359398	0.00014201	0.480538	0.224336	LTBR
1214	chr12	6721963	6736896	14934	*	12	3.97415e-31	0.239951	7.70823e-05	0.00155686	0.662125	0.0922441	LPAR5
167	chr12	7273104	7282376	9273	*	15	5.00094e-46	3.30807e-05	0.00042591	2.5251e-08	0.424604	0.156545	C1RL-AS1, CLSTN3, RBP5, RP11-273B20.1
930	chr12	14720948	14721092	145	*	4	3.73561e-18	6.42575e-05	0.0234969	0.000331724	0.47574	0.389589	RP11-695J4.2, PLBD1
1229	chr12	15039432	15070399	30968	*	10	4.41945e-25	0.41405	0.000308998	0.0017731	0.41307	0.107826	C12orf60, ERP27
462	chr12	15114387	15114689	303	*	4	1.13624e-17	3.45381e-06	0.00976642	2.2468e-05	0.296347	0.243683	ARHGDIB
243	chr12	25054873	25056500	1628	*	11	4.03547e-26	3.04857e-08	0.00712593	5.16211e-07	0.563783	0.457848	AC026310.1, BCAT1
557	chr12	32589507	32638773	49267	*	13	6.29891e-33	0.01489	0.000210861	4.19405e-05	0.401094	0.0738466	FGD4, RNU6-494P
458	chr12	34518567	34556037	37471	*	17	2.28746e-23	0.000166599	0.0156795	2.14128e-05	-0.515805	-0.221992	NA
943	chr12	45629216	45653923	24708	*	4	3.92514e-18	0.0475917	0.000150426	0.000362554	0.277187	0.123069	ANO6
372	chr12	46767665	46767747	83	*	3	3.10323e-18	2.16086e-06	0.00108256	7.18939e-06	0.500818	0.458173	NA
1127	chr12	48152903	48164686	11784	*	11	1.62889e-33	0.268328	5.43866e-06	0.000881852	0.404247	0.0432679	SLC48A1, RAPGEF3
603	chr12	49110790	49111433	644	*	5	9.90772e-20	0.00138259	0.000463851	5.74592e-05	0.456763	0.258625	NA
100	chr12	49365324	49371182	5859	*	18	2.94971e-67	0.00011359	2.95441e-05	2.50335e-10	0.587454	0.235705	RNU6-940P, WNT10B
1359	chr12	50023313	50036203	12891	*	10	3.42355e-25	0.533226	7.48566e-05	0.00442521	-0.324214	-0.0352733	PRPF40B, FMNL3
144	chr12	50344413	50350354	5942	*	18	6.65169e-59	0.000182886	0.000458571	8.60491e-09	0.271947	0.102297	AQP2, RP11-469H8.6, RP11-469H8.8
113	chr12	51180876	51318208	137333	*	18	2.07232e-80	0.00246617	3.36158e-06	7.39659e-10	0.517055	0.144544	ATF1, TMPRSS12, METTL7A, RP11-60E8.4, RN7SL519P, RP11-60E8.3
1418	chr12	51566828	51567041	214	*	5	6.24637e-18	0.00174033	0.0813012	0.00815428	0.641799	0.553712	TFCP2
96	chr12	52346851	52387145	40295	*	20	4.08886e-68	2.9971e-05	1.00356e-05	1.49313e-10	0.423745	0.0674343	ACVR1B, RNU6-574P
412	chr12	52402378	52404250	1873	*	10	1.84646e-23	7.68296e-07	0.0228297	1.24859e-05	-0.280499	-0.0440717	GRASP
1192	chr12	52549986	52580428	30443	*	11	3.65101e-28	0.0958547	0.000102974	0.00134411	-0.555149	-0.0653946	KRT80
990	chr12	52626889	52642409	15521	*	17	1.02689e-28	0.00430437	0.000796238	0.000456824	0.595052	0.0745533	KRT7, RP3-416H24.1
367	chr12	54366230	54367460	1231	*	11	7.21453e-30	3.12436e-05	0.000568078	6.6107e-06	-0.336293	-0.171298	HOXC11, HOTAIR
298	chr12	54408664	54410487	1824	*	15	4.60135e-28	7.03028e-06	0.0146095	2.33995e-06	-0.486022	-0.270873	RP11-834C11.12, HOXC6
30	chr12	54444463	54519802	75340	*	47	7.99521e-67	7.51446e-13	3.70663e-05	7.50629e-20	-0.493736	-0.128377	HOXC4, HOXC4, RP11-834C11.3, RP11-834C11.6, RP11-834C11.7, RP11-834C11.5, Y_RNA
185	chr12	54553715	54559659	5945	*	14	6.46555e-37	1.58441e-06	0.00361638	5.65458e-08	-0.429493	-0.188954	RP11-834C11.8, RP11-834C11.10, SMUG1
46	chr12	54722968	54758422	35455	*	21	2.83979e-128	1.04096e-05	2.54396e-07	5.0043e-15	-0.51717	-0.0967565	RP11-968A15.8, COPZ1, MIR148B, RN7SL744P, RP11-753H16.3, RP11-753H16.5, GPR84
858	chr12	56862504	56864388	1885	*	10	9.66727e-32	0.370132	8.0242e-05	0.000223513	-0.333125	-0.0858132	SPRYD4, MIP
472	chr12	57613173	57620054	6882	*	17	9.65254e-82	0.527679	5.97908e-08	2.4639e-05	0.572068	0.104045	NXPH4
642	chr12	57625174	57630987	5814	*	13	2.85654e-26	0.000104579	0.00557746	7.39937e-05	0.732821	0.07435	SHMT2, NDUFA4L2
540	chr12	58003378	58004830	1453	*	7	1.30592e-20	1.87488e-05	0.00417619	3.82815e-05	0.635441	0.379546	DTX3, ARHGEF25
629	chr12	58013324	58013915	592	*	15	8.32141e-23	2.74497e-06	0.0103338	6.53622e-05	0.567747	0.35539	SLC26A10, AC025165.8
525	chr12	58019223	58026217	6995	*	13	4.45516e-46	0.13268	1.66795e-05	3.38655e-05	0.465445	0.178722	SLC26A10, B4GALNT1
255	chr12	67020633	67073760	53128	*	15	2.04216e-46	0.0024455	0.000327628	7.21277e-07	-0.490277	-0.195264	GRIP1
420	chr12	69436518	69546994	110477	*	18	3.4311e-55	0.00808651	1.14885e-06	1.40214e-05	0.556143	0.0698726	AC139931.1
377	chr12	93068990	93111464	42475	*	13	1.18068e-37	0.0219619	0.00125964	7.34121e-06	0.461733	0.147621	C12orf74
1063	chr12	94161116	94208017	46902	*	8	9.49948e-23	0.242634	0.000418953	0.000642489	0.473585	0.136628	CRADD
137	chr12	95942761	96031625	88865	*	22	1.4831e-40	7.13842e-05	0.000499802	5.60462e-09	0.556301	0.19566	Y_RNA, USP44
415	chr12	96350519	96360233	9715	*	6	7.64571e-20	3.27291e-06	0.00851054	1.28081e-05	0.441061	0.249976	AMDHD1
1435	chr12	100820971	100967307	146337	*	16	2.24749e-50	0.968984	4.03813e-07	0.00950882	0.519349	0.0658326	NR1H4, RP11-575G13.3
435	chr12	101062631	101111747	49117	*	11	2.60867e-34	0.00768152	9.04969e-05	1.68679e-05	0.605437	0.0912741	ANO4
1033	chr12	106496005	106526228	30224	*	11	2.08266e-25	0.0282423	0.000562457	0.000551262	0.421626	0.0523819	RP11-114F10.3, NUAK1
1514	chr12	109032342	109035219	2878	*	2	7.03694e-17	0.233359	0.0223732	0.0566549	-0.127764	-0.0873747	RP11-689B22.2
1280	chr12	109245582	109249578	3997	*	5	3.48802e-19	0.279908	2.21499e-05	0.0024255	0.287376	0.0502527	SSH1
355	chr12	110152166	110168451	16286	*	12	2.2788e-33	0.00105104	0.00143343	5.72121e-06	-0.563431	-0.142491	FAM222A
1195	chr12	110382007	110416623	34617	*	11	3.51788e-34	0.219518	3.22217e-06	0.00136535	0.378742	-0.0425338	TCHP, GIT2
300	chr12	110632685	110691012	58328	*	13	1.28644e-30	0.00147883	0.000892201	2.34895e-06	0.396773	0.0185738	IFT81
550	chr12	111127346	111127966	621	*	5	2.87473e-20	3.34677e-05	0.000355316	4.10652e-05	0.448682	0.24731	HVCN1
306	chr12	112211680	112215782	4103	*	4	2.51612e-18	2.01213e-05	0.00156246	2.71043e-06	0.383266	0.239986	RP11-162P23.2, ALDH2
1085	chr12	113288428	113305756	17329	*	8	3.24108e-21	0.00519351	0.00197985	0.000739983	-0.516965	-0.246847	RPH3A
877	chr12	113662240	113681666	19427	*	11	2.31475e-34	0.230678	5.43007e-05	0.000247854	-0.565964	-0.0792312	TPCN1
1147	chr12	114273539	114273782	244	*	4	6.26499e-18	0.000332017	0.0184378	0.00100679	-0.533727	-0.437226	RBM19
780	chr12	117147681	117158057	10377	*	6	5.90348e-20	0.00159468	0.00114985	0.000158382	-0.448833	-0.226848	C12orf49
976	chr12	119199483	119208234	8752	*	4	6.68478e-18	0.000201823	0.00707944	0.000436002	-0.408398	-0.351284	RP11-3L23.2
984	chr12	119312660	119347628	34969	*	9	2.25781e-23	0.00594104	0.000272371	0.000446103	-0.353049	-0.174915	RP11-357K6.3, SNORA38
843	chr12	119882496	120030203	147708	*	11	1.95897e-28	0.0145072	0.000390017	0.000203683	-0.451894	-0.166329	CCDC60, AC002070.1, RP11-768F21.1
475	chr12	120115010	120125508	10499	*	15	4.10361e-40	0.0323257	0.000146412	2.48614e-05	0.474598	0.0531415	PRKAB1, CIT
1185	chr12	120524786	120528783	3998	*	9	4.44133e-25	0.312548	8.78078e-05	0.0012844	-0.17448	-0.0401544	CCDC64
533	chr12	120973103	120984294	11192	*	7	1.80348e-21	0.00135218	0.00595225	3.66552e-05	0.411992	0.164382	RNF10
803	chr12	121198406	121206600	8195	*	7	1.7895e-21	0.000962424	0.00898406	0.000174962	-0.406065	-0.186979	RP11-173P15.7, SPPL3
48	chr12	121409957	121432040	22084	*	23	1.60509e-104	1.61198e-05	2.3088e-06	1.08998e-14	0.603301	0.188751	HNF1A, HNF1A-AS1, AC079602.1
131	chr12	123205797	123215940	10144	*	15	4.82945e-50	1.3937e-05	0.000512596	4.18545e-09	-0.36527	-0.0733135	HCAR1, RP11-324E6.9
73	chr12	123346096	123376914	30819	*	32	5.26275e-67	2.82998e-08	2.47485e-05	1.09821e-11	0.571073	0.0702239	HIP1R, RP11-463O12.3, VPS37B
855	chr12	125144945	125151469	6525	*	6	4.50142e-21	0.00893311	0.000538247	0.000214649	-0.302987	-0.138275	NA
1187	chr12	125217707	125219188	1482	*	2	5.94357e-17	0.00569241	0.000593425	0.00130578	-0.465524	-0.187854	NA
595	chr12	126341663	126374295	32633	*	10	5.70166e-28	0.0475589	0.000964341	5.49036e-05	0.563306	0.197605	NA
430	chr12	130502003	130502552	550	*	7	3.53938e-21	1.66009e-05	0.0135736	1.61878e-05	-0.595521	-0.385088	NA
1105	chr12	130670811	130711426	40616	*	11	1.42791e-31	0.0363348	1.14657e-05	0.000804864	0.266518	0.0451197	RP11-143E21.1
224	chr12	132661355	132666527	5173	*	14	2.75359e-35	6.64585e-06	0.00543215	2.45633e-07	-0.39884	-0.163139	NA
1126	chr12	133120548	133125882	5335	*	7	1.09902e-20	0.472273	0.000336008	0.000875934	-0.59252	-0.0695217	FBRSL1
94	chr13	20806543	20965971	159429	*	21	4.36526e-153	0.141891	9.56753e-09	1.46529e-10	0.661492	0.11049	NA
1004	chr13	20994066	20999808	5743	*	6	2.19401e-19	0.0646072	0.00219087	0.000482778	-0.466185	-0.250451	CRYL1
1462	chr13	21580144	21608298	28155	*	8	6.936e-21	0.503601	0.00018714	0.0142628	-0.329216	0.0188878	LATS2-AS1, LATS2
1018	chr13	24478020	24520404	42385	*	7	4.50586e-20	0.0500359	0.0032619	0.000521386	0.286906	0.104068	ANKRD20A19P
83	chr13	24735754	24792442	56689	*	19	1.99006e-66	5.26759e-05	4.41294e-05	2.3479e-11	0.476468	0.121749	RP11-307N16.6, SPATA13, MIR2276
631	chr13	25085301	25086642	1342	*	4	1.90413e-18	0.014311	0.000367589	6.73016e-05	-0.30342	-0.152073	TPTE2P6, PARP4
914	chr13	33838773	33858444	19672	*	6	4.97927e-21	0.107743	5.37691e-05	0.000305408	0.395479	0.105515	STARD13-AS, STARD13
1366	chr13	36050788	36050930	143	*	6	9.0598e-19	0.00132588	0.0626552	0.0048371	-0.429441	-0.243964	NBEA, MAB21L1
1256	chr13	41496782	41556498	59717	*	12	9.4372e-31	0.0502945	1.04713e-05	0.0020015	0.396177	0.0555261	ELF1
647	chr13	44566114	44691615	125502	*	17	2.62331e-32	0.231228	0.000107974	7.74766e-05	0.428695	0.0697155	LINC00284, LINC00390
607	chr13	44833178	44925234	92057	*	24	7.97175e-40	0.652988	2.3253e-06	5.96753e-05	-0.442683	-0.0469369	NA
1289	chr13	47161752	47217600	55849	*	15	8.49764e-33	0.576971	7.77399e-06	0.00259152	0.549342	0.0663072	LRCH1
752	chr13	47371635	47373579	1945	*	4	3.95375e-18	0.00861522	4.76921e-05	0.000139192	0.45825	0.245199	NA
1034	chr13	48893174	48895318	2145	*	6	5.87711e-20	0.00703322	0.00542977	0.000553743	0.421905	0.165257	RB1, PPP1R26P1
1169	chr13	50095594	50123613	28020	*	8	5.18893e-21	0.0271422	0.000478385	0.00114706	-0.311599	-0.122845	PHF11, RCBTB1
1522	chr13	50932050	50951277	19228	*	5	2.063e-18	0.617591	0.0112932	0.0961018	-0.265824	-0.109756	DLEU1, RPL34P26, AL138696.1
846	chr13	52703417	52703840	424	*	3	9.3052e-18	0.0101189	2.01981e-05	0.000208338	0.404685	0.136261	NA
1473	chr13	74713082	74761776	48695	*	6	1.20852e-19	0.545126	9.10474e-05	0.0167104	-0.372292	-0.0567756	NA
1123	chr13	76323667	76378281	54615	*	14	3.74415e-32	0.186397	3.51924e-05	0.000870118	0.522953	0.0671554	RP11-29G8.3, LMO7
1304	chr13	80510936	80586582	75647	*	6	5.91208e-20	0.115733	5.97162e-05	0.00282387	0.382554	0.0855635	NA
505	chr13	92000673	92004352	3680	*	10	1.29786e-27	0.014295	0.00243412	3.16729e-05	-0.480851	-0.141465	MIR17HG
1474	chr13	94616541	94822726	206186	*	11	3.36979e-33	0.799627	1.5848e-06	0.0168731	0.534671	0.0118232	GPC6, RNA5SP35, GPC6-AS1
746	chr13	95315772	95355277	39506	*	7	1.73065e-21	0.0259095	0.000355476	0.000136011	0.714183	0.266132	RN7SL585P, LINC00391
375	chr13	97888221	97927719	39499	*	13	3.94131e-29	0.00301984	0.000869139	7.2748e-06	0.456665	0.104586	MBNL2
1413	chr13	98929070	98960589	31520	*	11	1.87333e-22	0.524078	0.000994118	0.00784561	0.486169	0.0781717	FARP1
1263	chr13	99135986	99159656	23671	*	14	1.84583e-43	0.481813	9.08271e-07	0.00208424	0.330971	-0.0521268	STK24
996	chr13	100258753	100308186	49434	*	17	5.3412e-60	0.697489	2.61049e-07	0.000468957	0.523258	0.0137263	CLYBL, MIR4306
973	chr13	100636875	100637560	686	*	6	2.0711e-20	0.000163536	0.0116223	0.000427064	-0.225831	-0.0943737	ZIC2
723	chr13	100649131	100710677	61547	*	11	3.11035e-29	0.0237429	0.000596453	0.000120677	0.604231	0.215759	LINC00554, NDUFA12P1
225	chr13	101167797	101179286	11490	*	17	5.05061e-50	0.025451	0.000185116	2.60302e-07	-0.618167	-0.0929011	PCCA
1243	chr13	109616434	109779749	163316	*	10	8.09542e-30	0.960903	2.17622e-05	0.00190797	-0.534548	-0.0929611	MYO16, MYO16-AS2
576	chr13	111145572	111164546	18975	*	17	1.74716e-58	0.0250891	3.40874e-07	4.65323e-05	0.457491	0.0115473	COL4A2, COL4A2-AS1
558	chr13	112330930	112333004	2075	*	11	5.52716e-30	0.00696998	0.000615531	4.20175e-05	-0.442661	-0.15765	NA
1178	chr13	113425199	113425982	784	*	5	2.03164e-18	0.000407376	0.0298503	0.00120975	-0.465128	-0.331195	ATP11A
41	chr13	113622102	113633379	11278	*	22	3.55102e-145	4.74321e-05	7.37533e-07	3.83904e-16	-0.401965	-0.126848	MCF2L, MCF2L-AS1
57	chr13	113652980	113662042	9063	*	22	1.36834e-95	2.67742e-05	2.5072e-06	6.4278e-14	-0.360837	-0.0874044	MCF2L
636	chr13	113708662	113720009	11348	*	13	9.85046e-25	0.114702	0.000636734	6.87196e-05	-0.569187	-0.15807	MCF2L
1014	chr13	113777045	113797388	20344	*	15	5.36072e-49	0.71163	5.14625e-07	0.000508047	-0.460883	-0.04029	F10, KARSP2, F10-AS1
766	chr13	114107876	114108652	777	*	10	6.09456e-23	6.83065e-05	0.0174575	0.000148565	-0.564009	-0.324598	NA
1233	chr13	114201796	114203299	1504	*	5	4.93394e-19	0.00420997	0.0155817	0.00179591	-0.372106	-0.233692	TMCO3
1231	chr13	114880889	114881194	306	*	4	1.61004e-17	0.00078508	0.0112399	0.00178983	0.465711	0.292027	RASA3
1355	chr14	21152498	21161297	8800	*	10	1.28351e-28	0.236469	8.0364e-06	0.0042289	0.329226	0.0645556	RNASE4, ANG, AL163636.6
1272	chr14	21511112	21525131	14020	*	6	2.63838e-19	0.0721946	0.000211004	0.00226604	0.357093	0.118358	RNASE7, NDRG2
1277	chr14	22891244	22902298	11055	*	7	4.70991e-21	0.112748	6.98878e-05	0.00232016	-0.468067	-0.0595607	TRDV2, AE000661.37
1007	chr14	22983139	22987689	4551	*	10	1.05869e-24	0.034103	0.00145949	0.000492584	-0.355509	-0.122395	TRAJ28, TRAJ27, TRAJ26
305	chr14	23287553	23294242	6690	*	15	2.89655e-52	0.38586	4.01549e-05	2.63451e-06	0.597274	0.117405	SLC7A7, AL135998.1
16	chr14	24777878	24782354	4477	*	26	3.16753e-165	3.18937e-15	3.8813e-06	1.65288e-26	0.639749	0.185354	NOP9, LTB4R2, LTB4R2, LTB4R, CIDEB
1054	chr14	30396973	30408482	11510	*	7	7.58613e-21	0.0444472	0.00151835	0.000605393	0.462862	0.139633	PRKD1
252	chr14	38680855	38746920	66066	*	15	6.62609e-41	0.000100675	0.00108393	6.83742e-07	0.633655	0.22789	SSTR1, AL161751.1, CLEC14A
1198	chr14	50374625	50428711	54087	*	7	6.32186e-22	0.0891512	3.38262e-05	0.00137615	0.411459	0.067428	RP11-58E21.4
1504	chr14	50999548	51026026	26479	*	9	6.95174e-25	0.969122	9.02443e-06	0.0358128	0.473394	0.0551314	ATL1, MAP4K5
710	chr14	51288740	51297392	8653	*	9	3.64545e-26	0.0555533	0.00048389	0.000109815	-0.376399	-0.0368305	RP11-286O18.1, NIN
567	chr14	55894248	55921491	27244	*	13	1.85264e-37	0.0517319	2.35759e-05	4.43614e-05	0.432707	0.0703082	TBPL2
788	chr14	58905740	59074518	168779	*	13	2.42181e-35	0.139009	8.90017e-05	0.000164248	-0.517221	-0.0862139	KIAA0586, Y_RNA, HSBP1P1, HNRNPCP1, RPL9P5
79	chr14	61104032	61114550	10519	*	18	2.81211e-87	0.000133188	4.10962e-06	1.37831e-11	0.396814	0.0883215	RP11-1042B17.5, SIX1
1246	chr14	61748019	61789593	41575	*	19	1.98791e-18	0.0189975	0.0017966	0.00194285	0.5649	0.232708	PRKCH, TMEM30B, RP11-902B17.1
1521	chr14	62002351	62011349	8999	*	6	6.44635e-18	0.138084	0.071518	0.0888803	0.353925	0.0972255	PRKCH, RP11-47I22.4, RP11-47I22.1
1040	chr14	64330819	64390073	59255	*	11	7.24287e-23	0.00662732	0.00179717	0.000559187	0.49896	0.105407	SYNE2
1115	chr14	64626893	64675538	48646	*	13	6.0986e-33	0.239601	5.25728e-05	0.000833125	-0.468564	-0.114039	SYNE2, ESR2
792	chr14	66832110	66970507	138398	*	14	6.72556e-34	0.0427014	1.04396e-05	0.000167075	0.442985	-0.0697653	LINC00238, RP11-72M17.1
609	chr14	68973466	68994792	21327	*	16	7.9087e-38	0.219291	0.000124911	6.02315e-05	0.367714	0.00902828	RAD51B
296	chr14	69087011	69097206	10196	*	13	2.19119e-37	0.000292706	0.000587744	2.0856e-06	0.548567	0.0984978	RAD51B, CTD-2325P2.4
1025	chr14	70234774	70236379	1606	*	5	7.02639e-20	0.00550183	9.1963e-05	0.000538778	-0.355883	-0.177456	SRSF5
654	chr14	72052894	72053361	468	*	5	4.94083e-19	2.53032e-05	0.00505212	8.24865e-05	-0.338171	-0.195503	SIPA1L1
1531	chr14	74208165	74210186	2022	*	4	8.32639e-18	0.61156	0.252465	0.407779	0.191718	0.106647	ELMSAN1
650	chr14	76983563	77065980	82418	*	12	8.68785e-30	0.0788255	0.000349593	7.88945e-05	-0.335779	-0.0769823	RP11-187O7.3
1478	chr14	77386055	77398615	12561	*	11	1.37595e-21	0.12274	0.0053745	0.0185129	-0.251193	-0.0517411	RP11-488C13.4
532	chr14	78105289	78120685	15397	*	7	9.0909e-22	0.00105773	0.00207631	3.65508e-05	0.6605	0.175214	COX6CP11
944	chr14	88459745	88461489	1745	*	7	2.48836e-21	0.0097013	0.000132508	0.000365865	0.291022	0.0661034	GALC
697	chr14	89478867	89493561	14695	*	8	1.61567e-22	0.00904586	0.00118942	0.000103001	-0.436773	0.0783267	NA
1193	chr14	91841955	91861467	19513	*	10	2.39545e-23	0.0281292	0.0028752	0.00135173	-0.533743	-0.235877	CCDC88C
948	chr14	92980033	92982791	2759	*	7	1.13188e-22	0.146025	8.86449e-05	0.000378776	0.506602	0.141819	RIN3
1443	chr14	94857111	94857224	114	*	3	3.09551e-17	0.00444275	0.0544272	0.01107	0.235975	0.178813	NA
961	chr14	95438271	95493619	55349	*	9	2.1953e-26	0.105784	0.000222954	0.000403828	0.597962	0.0779418	NA
959	chr14	95624468	95651984	27517	*	6	1.12956e-20	0.0232423	4.93825e-05	0.000400376	0.494802	0.0226437	DICER1-AS1, CLMN, CTD-2240H23.2
1352	chr14	95675619	95693981	18363	*	9	1.60525e-21	0.0347516	0.000310035	0.00412145	0.387262	-0.0536797	CLMN
1008	chr14	96170460	96207674	37215	*	13	1.18946e-34	0.282214	2.24413e-05	0.00049398	0.690069	0.119523	RP11-164H13.1, TCL1A
1498	chr14	97059467	97063933	4467	*	3	2.88616e-17	0.131843	0.00571919	0.0265383	0.572764	0.124385	RP11-433J8.1
969	chr14	99658630	99667340	8711	*	9	1.65601e-26	0.277269	8.4578e-05	0.000420881	-0.525832	-0.19882	BCL11B
191	chr14	99977950	100028196	50247	*	29	7.16059e-44	0.00135036	0.000653822	7.09266e-08	-0.587455	-0.210351	CCNK, RP11-688G15.3, CCDC85C
756	chr14	100405934	100416097	10164	*	10	4.97676e-26	0.121907	0.00102091	0.00014113	0.410699	0.112634	EML1, RNU1-47P
876	chr14	100895393	100910129	14737	*	9	6.46989e-24	0.014669	0.00160483	0.00024694	-0.331962	-0.136701	WDR25
1399	chr14	102430893	102452354	21462	*	7	1.95999e-21	0.513081	3.465e-05	0.00658888	-0.373726	-0.0508803	DYNC1H1, RP11-1017G21.3
1502	chr14	103012188	103040826	28639	*	11	8.86485e-32	0.981695	1.61144e-06	0.0316648	0.403049	0.0154629	CTD-2555C10.3
649	chr14	104335108	104346241	11134	*	10	2.33175e-24	0.0100966	0.00280001	7.82156e-05	0.555684	0.134542	CTD-2134A5.3, CTD-2134A5.4
1090	chr14	104785395	104800568	15174	*	7	2.61485e-19	0.0058371	0.00855733	0.000752904	-0.558836	-0.263571	NA
510	chr14	104824167	104850405	26239	*	14	6.15711e-28	0.000361682	0.00270093	3.17917e-05	-0.492712	-0.193296	RP11-260M19.1
1235	chr14	104892581	104896090	3510	*	4	1.18731e-17	0.00308063	0.00197728	0.00181526	-0.408585	-0.298795	NA
1107	chr14	105103075	105104908	1834	*	4	1.59041e-18	0.00340334	0.000245396	0.000814516	-0.453809	-0.295905	NA
628	chr14	105154994	105155775	782	*	4	7.78154e-18	0.00976627	0.000425886	6.53309e-05	0.411544	0.189198	NA
1436	chr14	106227209	106306830	79622	*	7	3.99533e-21	0.259751	6.41687e-05	0.00952984	-0.332162	-0.118156	IGHG3, RP11-417P24.1, IGHD
89	chr14	106397847	106668231	270385	*	36	1.00464e-56	0.00466588	5.17536e-05	7.47203e-11	-0.68736	-0.0844173	AB019440.50, AB019440.1, IGHV6-1, IGHVII-1-1, ADAM6, AB019441.29, IGHV1-2, IGHVIII-2-1, IGHV1-3, IGHV4-4, IGHV2-5, IGHVIII-5-1, IGHVIII-5-2, IGHV3-6, IGHV3-7, IGHV1-8, IGHV3-9, IGHV2-10, IGHV3-11, IGHVIII-11-1, IGHV1-12, IGHV3-13, IGHVIII-13-1, IGHV1-14, IGHV3-15, IGHVII-15-1, IGHV3-16, IGHVIII-16-1, IGHV1-17, SLC20A1P2, IGHV1-18, IGHV3-19, IGHV3-20
323	chr15	23891402	23895160	3759	*	14	1.61512e-30	1.29538e-05	0.0139555	3.65809e-06	-0.439678	-0.197099	NA
1354	chr15	28422194	28510815	88622	*	9	4.70531e-22	0.357199	0.000569484	0.00422025	-0.336692	-0.106891	HERC2
902	chr15	30242956	30334898	91943	*	7	3.77207e-22	0.070811	0.000166969	0.000277353	0.482648	0.124716	CTD-2022H16.2, TJP1, RP11-143J24.1
1332	chr15	31774773	31780528	5756	*	9	1.02464e-24	0.0697783	2.48441e-05	0.00349347	0.433643	0.0269661	OTUD7A
804	chr15	33066542	33134315	67774	*	11	1.247e-31	0.133619	5.60798e-05	0.000175917	-0.208007	-0.0390225	FMN1, RP11-758N13.3
730	chr15	35082573	35087637	5065	*	9	1.62248e-25	0.00185428	0.00145466	0.000126168	0.811685	0.307226	RP11-814P5.1, ACTC1
1152	chr15	37112149	37172274	60126	*	10	1.29552e-24	0.0551898	6.41453e-05	0.00104274	-0.508845	-0.0148639	U3, RP11-122D10.1
660	chr15	38815052	38850128	35077	*	9	2.17724e-26	0.00269471	0.000111358	8.42106e-05	0.390259	0.0507842	RP11-275I4.1, Y_RNA, RASGRP1
1494	chr15	39170638	39354532	183895	*	10	1.00395e-23	0.826518	2.48625e-05	0.023628	0.40178	0.00765796	RP11-62C7.2, RP11-624L4.1
1404	chr15	44202133	44281604	79472	*	15	1.83992e-56	0.492157	8.62364e-08	0.00693098	-0.591149	-0.112167	FRMD5, ACTBP7
441	chr15	44740513	44828179	87667	*	11	2.19039e-32	0.00780344	8.47667e-05	1.81515e-05	0.340189	0.0731519	CTDSPL2, HNRNPMP1, CTD-2329K10.1, EIF3J-AS1
514	chr15	52876096	52945691	69596	*	10	1.53668e-25	3.09475e-05	0.00385339	3.21124e-05	-0.439024	-0.185137	RP11-23N2.4, FAM214A, RP11-519C12.1
1133	chr15	55933565	56035454	101890	*	16	5.23308e-48	0.873289	6.93332e-06	0.000926806	-0.289212	-0.0269714	RP11-420M1.2, PRTG
1182	chr15	57731108	57797614	66507	*	14	7.40886e-38	0.391135	4.33966e-06	0.00124934	0.584333	0.00630713	CGNL1, CTD-2515H24.3
1320	chr15	58724225	58758468	34244	*	9	4.01829e-23	0.0248302	0.000425954	0.00325353	-0.304123	0.0579153	LIPC, ALDH1A2, RP11-355N15.1
621	chr15	59064161	59157579	93419	*	13	3.5726e-26	0.0552145	2.11197e-05	6.30762e-05	0.509325	0.160851	FAM63B, RP11-30K9.4, ZNF444P1, RNF111, RP11-30K9.5
598	chr15	59587546	59652623	65078	*	14	4.75702e-34	0.112331	0.000199165	5.64991e-05	0.353528	0.0240565	MYO1E, RNU6-212P, RP11-356M20.3
1265	chr15	60644781	60688010	43230	*	13	6.34349e-35	0.621612	2.19871e-05	0.00214832	-0.454465	-0.036891	RP11-745A24.1, ANXA2
646	chr15	62808115	62876940	68826	*	12	4.39518e-29	0.0100147	0.000827924	7.74482e-05	0.412727	0.103325	TLN2
397	chr15	63105204	63124119	18916	*	12	2.19382e-27	4.97252e-05	0.00683802	1.06157e-05	-0.387077	-0.177539	TLN2, MIR190A
1045	chr15	63570580	63624081	53502	*	12	4.56332e-38	0.223096	5.9281e-06	0.000572631	0.365005	0.0209581	APH1B, CA12
1221	chr15	63659904	63666955	7052	*	5	8.82085e-19	0.0153466	0.000621037	0.00162306	0.331489	0.109733	CA12
731	chr15	64455659	64530267	74609	*	10	7.56549e-30	0.0292841	0.000126302	0.000126831	-0.469294	-0.035842	CSNK1G1, CTD-2116N17.1
1253	chr15	65387482	65407524	20043	*	15	3.08943e-44	0.898988	3.34198e-06	0.00197737	0.505404	0.05546	RP11-325L12.3, UBAP1L
868	chr15	65488966	65504725	15760	*	10	1.58391e-28	0.352435	0.000148045	0.000235047	-0.424356	-0.0802411	CILP
1093	chr15	67351827	67354460	2634	*	4	1.70942e-18	0.00528836	0.000334418	0.000756583	0.438323	0.176804	NA
1049	chr15	68012932	68055293	42362	*	6	2.68124e-18	0.177226	0.00082932	0.000580137	-0.519173	-0.181319	MAP2K5
1083	chr15	68111844	68111947	104	*	3	3.08044e-17	0.000499128	0.00392631	0.000728489	0.414557	0.373408	NA
1210	chr15	69432565	69449478	16914	*	5	9.14405e-20	0.227129	1.4257e-05	0.00150544	-0.374121	-0.0618649	NA
69	chr15	69588986	69673183	84198	*	30	7.93881e-70	3.15409e-06	8.9243e-06	1.93602e-12	0.653246	0.13087	PAQR5, RNA5SP398, RP11-352D13.6, SNORA77
161	chr15	69759267	69854024	94758	*	33	2.02451e-42	0.00048972	7.99334e-05	1.94576e-08	-0.626122	-0.0287566	RP11-279F6.1
901	chr15	72509816	72522366	12551	*	14	5.27556e-45	0.392182	6.08514e-06	0.000276586	-0.266243	-0.0598358	PKM
1538	chr15	74689453	74693354	3902	*	4	9.33606e-18	0.951182	0.369765	0.773666	-0.237753	-0.0753537	NA
678	chr15	75638490	75639770	1281	*	7	1.05265e-21	0.00495866	0.000884315	9.52967e-05	0.484786	0.218337	NEIL1
1226	chr15	76678830	76959329	280500	*	9	1.61624e-25	0.112531	3.50791e-05	0.00173039	-0.422772	-0.0823595	RP11-331H13.1, MIR3713, SCAPER
691	chr15	78315944	78343877	27934	*	12	3.7076e-26	0.0253898	0.0030017	0.000100038	-0.38973	-0.155678	MIR1827, TBC1D2B
173	chr15	83953780	83981368	27589	*	17	1.89611e-55	0.000248006	0.000192889	3.47688e-08	0.525942	0.170132	RP11-382A20.4
867	chr15	85434874	85482074	47201	*	9	7.52507e-22	0.0127249	0.00217572	0.000234453	-0.458199	-0.0876573	SLC28A1, RNU6-339P
693	chr15	85525387	85569300	43914	*	9	4.02776e-25	0.0151905	0.000125277	0.000101001	0.375454	0.0959585	PDE8A
679	chr15	86020463	86042851	22389	*	9	7.04483e-23	0.00165695	0.00169657	9.54113e-05	-0.445126	-0.141074	AKAP13
1011	chr15	89673485	89721152	47668	*	9	2.86014e-23	0.392571	0.000183833	0.000505833	0.435614	0.098387	ABHD2, HMGB1P8
862	chr15	89922328	89924975	2648	*	5	8.81184e-19	0.0631799	0.00039956	0.000225423	0.659877	0.314991	LINC00925
390	chr15	90313591	90321747	8157	*	14	4.09979e-39	0.0617215	0.000890511	9.51879e-06	0.427724	0.0989096	MESP2
783	chr15	90641379	90649835	8457	*	19	1.2147e-21	0.260187	0.000233631	0.000162671	0.302967	0.0698694	CTD-2315E11.1, IDH2
531	chr15	91446813	91448591	1779	*	9	4.4161e-26	0.00942786	0.000360508	3.64519e-05	-0.600868	-0.167867	MAN2A2
640	chr15	94774850	94778661	3812	*	4	5.04669e-18	0.00687441	0.000124131	7.26134e-05	0.546332	0.272895	MCTP2
334	chr15	96884532	96887461	2930	*	12	7.16838e-30	3.66822e-06	0.0120466	3.98349e-06	-0.315373	-0.162639	NA
283	chr15	96906354	96953051	46698	*	30	9.12089e-35	0.0259994	0.000499419	1.64842e-06	0.556032	0.053981	RP11-522B15.3, RP11-522B15.6, RP11-522B15.4
454	chr15	98946732	98965289	18558	*	8	4.58837e-24	0.0233415	0.00089004	2.07705e-05	0.548398	0.161569	NA
739	chr15	99524416	99549307	24892	*	7	2.68906e-21	0.0399164	0.00113025	0.000132481	-0.392596	-0.00023787	RP11-654A16.3, PGPEP1L
476	chr15	101245419	101263053	17635	*	11	3.25626e-30	0.0207557	0.000711947	2.48804e-05	0.453417	0.12419	RP11-66B24.5
1194	chr16	757149	762760	5612	*	6	1.42586e-20	0.121927	1.53302e-05	0.00135754	-0.306093	-0.0651937	LA16c-380A1.1
1361	chr16	1132709	1143703	10995	*	6	2.22285e-20	0.507797	1.362e-05	0.00459103	-0.319639	-0.0307036	C1QTNF8
1445	chr16	1231723	1245599	13877	*	14	1.73933e-32	0.8343	4.27663e-06	0.0117014	0.433477	0.0104599	CACNA1H
148	chr16	1384655	1395842	11188	*	26	1.34354e-47	1.30698e-07	5.57573e-05	1.12641e-08	-0.57188	-0.179639	BAIAP3
513	chr16	2028740	2030009	1270	*	5	1.48441e-19	0.000142502	0.00892997	3.20993e-05	0.470668	0.321481	TBL3, NOXO1
777	chr16	2304285	2318312	14028	*	12	1.9465e-39	0.281454	3.0585e-05	0.000153828	0.405921	0.0299839	AC009065.1, MIR940, RNPS1, AC009065.2
281	chr16	2801658	2801730	73	*	3	1.64212e-17	3.45002e-07	0.00158694	1.59575e-06	0.209191	0.190967	SRRM2-AS1
70	chr16	3334135	3354886	20752	*	18	4.83905e-88	0.00227726	2.26738e-05	3.00514e-12	0.62028	0.156775	ZNF263, TIGD7
530	chr16	3930658	3988700	58043	*	12	3.24147e-29	0.0223695	0.000315035	3.61889e-05	0.475126	0.154365	CREBBP, RP11-462G12.2
1120	chr16	4714443	4714647	205	*	2	2.99782e-17	0.0136113	0.0002337	0.000863849	0.381213	0.157317	MGRN1
1448	chr16	8810689	8824064	13376	*	10	8.74969e-22	0.415456	0.000224738	0.0120823	-0.164797	-0.0411521	ABAT
179	chr16	12070864	12174262	103399	*	27	2.52966e-54	0.00474121	8.16081e-05	3.76176e-08	0.414155	0.100866	SNX29, RP11-166B2.7
1099	chr16	12188962	12207676	18715	*	10	2.62261e-21	0.00284431	0.018135	0.00078143	-0.535174	-0.264693	SNX29, RP11-276H1.2
1360	chr16	12467560	12549603	82044	*	12	1.18706e-31	0.584567	5.21401e-06	0.00456437	-0.518432	-0.0795347	SNX29, RP11-165M1.2
1264	chr16	12852243	12875117	22875	*	4	3.37603e-18	0.0902116	0.0001416	0.0021307	0.303543	0.0341988	CTD-2583P5.3, CPPED1
190	chr16	14396276	14401778	5503	*	13	3.58898e-41	1.0889e-05	0.00181332	6.7827e-08	0.425154	0.15787	RP11-65J21.3, MIR193B
1331	chr16	15603421	15644932	41512	*	11	1.46646e-25	0.26794	0.000344062	0.00347916	-0.416999	-0.0754382	RP11-1021N1.1, C16orf45
919	chr16	20363009	20415966	52958	*	14	1.47865e-31	0.107174	0.000170147	0.000316307	-0.393325	-0.115087	RP11-429K17.1, UMOD, PDILT
1318	chr16	21569473	21608429	38957	*	7	1.08814e-21	0.303197	1.55982e-05	0.00322379	-0.415147	-0.0780265	SCARNA6
611	chr16	21616845	21653068	36224	*	10	3.89466e-26	0.00322278	0.00414009	6.04967e-05	0.313758	0.0712576	METTL9, CTB-31N19.3, IGSF6
1290	chr16	22646847	22682211	35365	*	6	1.35567e-19	0.23051	0.00085837	0.00261749	-0.431763	-0.170011	RN7SL245P
211	chr16	28943288	28959310	16023	*	14	5.38607e-44	0.000576106	0.0015626	1.63052e-07	0.436806	0.134858	CD19, RABEP2
134	chr16	29819096	29822529	3434	*	16	5.23532e-48	1.40184e-06	0.0024298	4.85327e-09	-0.58234	-0.204632	MAZ, AC009133.14, AC009133.20
424	chr16	30485296	30485684	389	*	5	1.37101e-18	1.46176e-06	0.0150264	1.45649e-05	0.692675	0.433444	ITGAL
461	chr16	31157126	31161431	4306	*	10	2.06573e-26	0.00059294	0.00163662	2.21699e-05	0.640014	0.1489	PRSS36
554	chr16	31229759	31238217	8459	*	11	2.76601e-34	0.0782951	0.000218935	4.14168e-05	0.432369	0.104228	TRIM72, RP11-388M20.9
1489	chr16	31886923	32252787	365865	*	12	1.3362e-32	0.943939	3.25207e-06	0.0227144	-0.373913	-0.0583861	ZNF267, RP11-170L3.5, RP11-170L3.7, RP11-170L3.6, RP11-1166P10.1, IGHV1OR16-1, AC142381.1, IGHV1OR16-3, IGHV3OR16-9, RP11-1166P10.7, RP11-17M15.1, RP11-56L13.4, FAM108A9P, RP11-170L3.4, RP11-1166P10.6, HERC2P4, RP11-56L13.6
709	chr16	49057512	49307805	250294	*	11	2.44277e-30	0.0386326	0.0003349	0.000109428	-0.452874	-0.0946812	RP11-22D3.1, RP11-22D3.2, RP11-98C8.1
587	chr16	49732224	49743848	11625	*	8	2.34537e-22	0.000114001	0.00207521	5.1629e-05	-0.421158	-0.274831	MRPS21P7, ZNF423
524	chr16	50699167	50715260	16094	*	15	2.8407e-40	0.0984693	9.69043e-06	3.3573e-05	0.521235	0.087901	RP11-401P9.5, SNX20
1542	chr16	51588208	51591024	2817	*	3	1.22438e-17	0.996688	0.904758	0.996783	-0.0275184	-0.0140991	NA
853	chr16	52641824	52681474	39651	*	12	5.05083e-21	6.20256e-05	0.0273313	0.000214446	0.395745	-0.0564864	RP11-297L17.2, RP11-297L17.4, CASC16, RP11-297L17.3
1459	chr16	56658365	56663269	4905	*	9	2.99582e-19	0.0619824	0.000422737	0.014044	0.448138	0.0888332	MT1E, AC026461.1
1328	chr16	57735831	57735915	85	*	2	3.23851e-17	0.00179466	0.019294	0.00342942	-0.519192	-0.514642	CCDC135
726	chr16	57832085	57836628	4544	*	12	1.18629e-29	0.028235	0.00085246	0.000122067	0.455707	0.173091	CTD-2600O9.1, KIFC3
1258	chr16	60005515	61041786	1036272	*	8	4.62187e-19	0.00151241	0.0491828	0.00200893	-0.480922	-0.272013	RP11-430C1.1, RP11-457D20.1, RP11-354I13.2, AC009080.1, RP11-430C1.2, AC009081.1, RP11-354I13.1, GNPATP, RP11-90K18.1
683	chr16	66614749	66638412	23664	*	18	4.49041e-32	0.285334	3.40943e-05	9.6877e-05	-0.482929	-0.0686363	CMTM2, CMTM3
325	chr16	66940663	66956242	15580	*	17	1.42629e-47	0.0258517	0.000812822	3.70235e-06	0.570446	0.155883	CDH16, RRAD
1487	chr16	67062970	67127129	64160	*	11	7.50627e-31	0.790501	2.55686e-06	0.0219507	-0.482753	-0.0610212	CBFB
142	chr16	67231928	67235960	4033	*	15	8.02864e-45	9.92891e-07	0.00383387	6.90081e-09	0.521264	0.233495	E2F4, ELMO3
1197	chr16	67472478	67478355	5878	*	9	8.41521e-23	0.231658	0.000540763	0.00137545	0.396026	0.109022	ATP6V0D1
403	chr16	67918484	67918965	482	*	9	7.64154e-25	1.37656e-05	0.0127861	1.12575e-05	-0.4218	-0.250312	CTC-479C5.10, NRN1L
869	chr16	67993705	67998086	4382	*	7	2.31399e-21	0.00137713	0.00246603	0.000238408	0.361889	0.213821	SLC12A4
543	chr16	68677969	68678010	42	*	3	9.87258e-18	0.000530349	0.000185737	3.85708e-05	-0.47838	-0.235344	CDH3
414	chr16	69374664	69390234	15571	*	10	3.30375e-28	0.000199693	0.00199657	1.27334e-05	0.431785	0.163253	NIP7, RP11-343C2.9, RP11-343C2.7, TMED6, TERF2
1334	chr16	70416101	70426268	10168	*	5	2.01882e-19	0.03434	0.000460172	0.00361507	0.284081	0.0976869	RP11-529K1.4, ST3GAL2
1372	chr16	73044002	73059888	15887	*	7	2.39866e-19	0.115865	0.000317355	0.00526738	0.366239	-0.0154409	ZFHX3, AC002044.4
287	chr16	73420839	73576358	155520	*	15	1.36743e-53	0.0155012	6.55929e-05	1.76578e-06	0.553453	0.07078	RP11-140I24.1, RP11-44L9.1, RP11-44L9.2, RP11-44L9.3
800	chr16	81665575	81685124	19550	*	13	1.94063e-36	0.0879406	5.02779e-05	0.000172936	-0.592525	-0.136829	CMIP
324	chr16	82044960	82096597	51638	*	15	3.50347e-37	0.000582268	0.000736049	3.68307e-06	0.520007	0.16847	HSD17B2, SDR42E1, RP11-510J16.5
1377	chr16	84570044	84587903	17860	*	9	5.08465e-25	0.297646	2.24027e-05	0.00539604	-0.542328	-0.0878153	TLDC1
597	chr16	85061202	85070825	9624	*	11	1.93599e-27	0.0165605	0.00446817	5.61684e-05	-0.510972	-0.189685	KIAA0513
279	chr16	85249244	85265566	16323	*	16	1.46243e-38	6.17247e-05	0.00136485	1.46965e-06	-0.584316	-0.246569	NA
1348	chr16	85446647	85451952	5306	*	6	6.87381e-19	0.169463	0.000128503	0.00401858	-0.467172	-0.149685	NA
771	chr16	85475912	85485785	9874	*	12	1.10406e-25	0.00145142	0.01276	0.000152399	-0.575121	-0.261463	NA
1069	chr16	85515594	85519178	3585	*	12	3.27643e-22	0.000331543	0.0758357	0.000670645	-0.600636	-0.361882	NA
117	chr16	85646832	85658569	11738	*	20	1.16359e-100	8.02053e-05	9.09994e-08	9.50653e-10	-0.505897	-0.155775	GSE1
932	chr16	87756170	87759575	3406	*	9	1.62177e-22	0.000504966	0.00418255	0.000333998	-0.369326	-0.211808	KLHDC4
839	chr16	88458669	88459527	859	*	3	1.73687e-17	0.000167258	0.0022822	0.000200517	-0.217693	-0.179675	NA
1013	chr16	89070647	89100903	30257	*	13	6.88526e-24	0.00200026	0.00128676	0.000507464	-0.448905	-0.231641	NA
277	chr17	867782	883084	15303	*	17	9.026e-44	0.000981504	6.79852e-05	1.38453e-06	-0.394249	-0.129644	NXN
1189	chr17	1465162	1474603	9442	*	11	4.9672e-28	0.245927	7.05133e-05	0.00130858	-0.374379	-0.0820288	PITPNA, SLC43A2
141	chr17	1551941	1557241	5301	*	17	1.47728e-51	1.5372e-06	0.000466638	6.5657e-09	0.442198	0.119431	RILP, PRPF8
600	chr17	1960199	1965351	5153	*	10	1.99782e-25	0.000173584	0.019486	5.65797e-05	0.619103	0.316929	HIC1, SMG6
836	chr17	2111704	2134378	22675	*	8	3.01494e-22	0.014055	0.000742072	0.000199374	-0.443248	-0.123107	AC090617.1, SMG6, AC130689.5
732	chr17	2323612	2388493	64882	*	12	1.27861e-25	0.0032887	0.00368109	0.000127122	-0.491335	-0.198539	METTL16
268	chr17	4487399	4510827	23429	*	20	4.63913e-42	0.0293599	5.18483e-06	1.00148e-06	0.506729	0.0132661	SMTNL2
19	chr17	4799344	4806623	7280	*	26	1.74661e-107	1.62511e-23	5.57177e-05	6.2418e-25	0.808689	0.272583	MINK1, C17orf107, CHRNE
677	chr17	7036834	7037323	490	*	4	1.19106e-17	1.70551e-05	0.0129164	9.38798e-05	0.493212	0.373442	NA
890	chr17	7284049	7288001	3953	*	12	3.7365e-32	0.0114816	0.000229104	0.000263416	-0.257069	-0.038705	TNK1
512	chr17	7310570	7317514	6945	*	13	1.81815e-43	0.13503	3.23883e-05	3.19539e-05	0.519302	0.0932093	NLGN2
509	chr17	7461638	7464671	3034	*	12	1.97097e-28	0.000310482	0.00526795	3.17785e-05	0.534965	0.129238	TNFSF12, TNFSF12-TNFSF13, TNFSF13
1532	chr17	7791214	7792063	850	*	6	4.74425e-18	0.977766	0.0188935	0.416428	0.0697827	-0.00222018	CHD3
200	chr17	7826623	7834410	7788	*	18	1.6963e-90	0.420978	2.19058e-07	1.13195e-07	-0.450617	-0.0879345	KCNAB3, RP11-1099M24.7, TRAPPC1
311	chr17	9911700	9930101	18402	*	17	4.69021e-32	7.77234e-06	0.00351661	3.10133e-06	-0.346525	-0.148308	GAS7
630	chr17	14206871	14207927	1057	*	10	2.5133e-24	0.0832799	0.00818487	6.64692e-05	-0.195384	-0.0681022	HS3ST3B1, RP11-214O1.2
1305	chr17	16976475	16991647	15173	*	7	9.78704e-21	0.313938	4.66255e-05	0.00284256	0.35993	0.0392173	MPRIP, MPRIP-AS1
1266	chr17	17475417	17480829	5413	*	4	7.67574e-18	0.00130934	0.0164354	0.0021545	-0.395286	-0.297647	PEMT
37	chr17	17612628	17645014	32387	*	24	4.33984e-131	6.10361e-06	2.14923e-07	8.35126e-17	-0.601298	-0.175404	RAI1
157	chr17	17682641	17697738	15098	*	24	1.45072e-34	1.51044e-05	0.0067875	1.75813e-08	-0.418147	-0.17321	RAI1, SMCR5
1160	chr17	18768868	18811532	42665	*	4	9.94931e-18	0.339625	3.00075e-05	0.00110494	0.4253	0.117277	PRPSAP2
170	chr17	18850863	18874421	23559	*	18	2.00278e-96	0.233421	2.67979e-07	3.34822e-08	0.545669	0.0845723	SLC5A10, AC090286.4, FAM83G
1480	chr17	19192062	19209859	17798	*	9	1.9672e-26	0.874747	4.15698e-06	0.0186551	0.552324	0.0291101	EPN2, EPN2-AS1
502	chr17	19290353	19291768	1416	*	8	1.67737e-24	0.000358825	0.000305145	3.13387e-05	-0.280388	-0.0791077	MFAP4
39	chr17	19648970	19666260	17291	*	22	4.16424e-119	3.64272e-07	3.12488e-06	3.14017e-16	-0.585575	-0.173242	AC005722.4, ALDH3A1
922	chr17	19881916	19912273	30358	*	10	8.58922e-30	0.239564	3.8404e-05	0.000318985	0.367154	0.114914	RP11-209D14.2
1207	chr17	25807344	25824190	16847	*	9	1.33847e-23	0.0132235	0.000240681	0.00143831	0.425125	0.0674215	KSR1
614	chr17	27045030	27045323	294	*	9	6.83349e-24	0.00383842	0.0024914	6.15504e-05	-0.12338	-0.0502962	RAB34
1430	chr17	27401991	27418694	16704	*	22	4.79633e-24	0.846813	9.72937e-05	0.00882652	-0.503225	-0.0516276	MYO18A, TIAF1
1434	chr17	27751491	27891029	139539	*	11	1.77532e-31	0.855371	3.88568e-06	0.00950043	0.450687	0.00775034	TAOK1, RP11-68I3.2, RNU6-711P, RNU6-1034P, ABHD15
344	chr17	27924969	27943450	18482	*	16	3.66822e-46	0.0552768	1.23326e-05	5.00441e-06	0.620039	0.119867	RP11-68I3.2, ANKRD13B, CORO6
1438	chr17	28652240	28671936	19697	*	9	3.15897e-27	0.7713	3.19593e-06	0.0106226	0.395718	0.00416392	TMIGD1, Y_RNA
427	chr17	29885787	29892487	6701	*	13	9.23443e-38	0.0285974	0.000529187	1.5817e-05	0.676812	0.170118	MIR193A, RNU6ATAC7P
175	chr17	30228954	30333737	104784	*	17	2.94636e-74	0.125573	1.54025e-05	3.50278e-08	0.733736	0.153852	SUZ12, RNA5SP437, RP11-640N20.1
418	chr17	30815034	30820407	5374	*	4	8.65502e-19	0.000250532	0.000496287	1.35399e-05	-0.487529	-0.360113	CDK5R1, MYO1D
952	chr17	33759512	33760293	782	*	10	3.56557e-22	0.000164863	0.0325201	0.000383594	0.642514	0.35623	SLFN12
4	chr17	36058381	36147478	89098	*	39	6.93072e-257	1.32526e-25	1.19883e-06	1.04317e-41	0.834173	0.328383	RP11-115K3.1, HNF1B
737	chr17	37819550	37821140	1591	*	8	1.31276e-23	0.00323576	0.000197955	0.000131196	0.428122	0.187722	STARD3, TCAP
938	chr17	38021496	38040716	19221	*	9	1.38259e-23	0.0211502	0.00188361	0.000354908	0.586323	0.213506	ZPBP2
467	chr17	38228538	38231943	3406	*	4	4.63527e-18	1.38826e-05	0.00144329	2.35681e-05	0.533588	0.361463	THRA
1236	chr17	38249430	38256671	7242	*	13	1.09695e-40	0.111894	1.35074e-06	0.00181781	0.547347	0.0155618	THRA, NR1D1
590	chr17	39926993	39931519	4527	*	10	2.16134e-26	0.00114841	0.000242227	5.23334e-05	0.487396	0.118615	JUP
193	chr17	39968802	39975486	6685	*	17	2.38355e-63	0.00398478	1.0321e-05	7.67842e-08	-0.284172	-0.0673945	FKBP10, LEPREL4
980	chr17	40190916	40195832	4917	*	8	4.50319e-25	0.157429	4.12463e-05	0.000442858	0.375956	0.0754535	ZNF385C, CTD-2132N18.2
1036	chr17	40274524	40275359	836	*	10	4.41598e-21	0.00179856	0.0125766	0.000556213	0.578295	0.24611	HSPB9, CTD-2132N18.3
276	chr17	40714406	40718249	3844	*	13	3.46846e-44	0.0141122	4.38723e-05	1.36863e-06	-0.637345	-0.189104	COASY
50	chr17	40834743	40847859	13117	*	22	7.0609e-137	0.000160614	2.7523e-08	1.26846e-14	0.511067	0.139041	CNTNAP1, CCR10, CTD-3193K9.3
162	chr17	40932520	40937362	4843	*	19	1.63921e-45	9.60501e-06	0.000868721	1.96837e-08	0.491405	0.276766	WNK4
619	chr17	41031324	41053112	21789	*	15	3.07403e-39	0.000669841	4.9294e-05	6.28162e-05	0.437503	0.106902	G6PC, LINC00671, RNU6-287P
62	chr17	41723953	41755051	31099	*	24	9.97796e-68	2.51779e-08	0.00112073	4.29561e-13	-0.491186	-0.21199	MEOX1
1294	chr17	41861356	41893086	31731	*	8	4.83316e-24	0.279305	1.81593e-05	0.00271471	-0.487395	-0.153083	C17orf105, RP5-905N1.2, MPP3
1375	chr17	42083858	42091713	7856	*	11	1.9516e-32	0.264596	2.81601e-06	0.005315	-0.171901	-0.0165748	NAGS, TMEM101
1536	chr17	42165848	42169648	3801	*	2	4.18244e-17	0.738432	0.528203	0.700212	-0.0689399	-0.0499725	HDAC5
316	chr17	43218792	43224418	5627	*	11	1.73505e-30	0.000168656	0.00387229	3.33856e-06	0.468941	0.266738	ACBD4
1437	chr17	46185283	46228066	42784	*	13	5.83781e-26	0.691991	6.13351e-05	0.00953699	-0.620668	-0.0831575	SNX11, SKAP1
735	chr17	46622899	46624268	1370	*	6	5.45711e-20	0.000183812	0.00135399	0.000130594	-0.336128	-0.210245	HOXB-AS1, HOXB2
610	chr17	47963635	47968096	4462	*	6	5.39508e-19	0.000150332	0.00835399	6.03827e-05	0.429972	0.215594	RP11-304F15.4
821	chr17	48845722	48858651	12930	*	9	1.82648e-20	0.0119245	0.002726	0.000186219	0.43057	0.139416	NA
1201	chr17	48981371	49001057	19687	*	12	8.42618e-25	0.138129	0.00107031	0.00140246	0.308968	0.132318	TOB1-AS1, RP11-700H6.4
795	chr17	53351050	53391456	40407	*	11	1.79761e-26	0.0101453	0.00425078	0.000169355	0.483048	0.1656	HLF
937	chr17	55397508	55468616	71109	*	13	5.12066e-27	0.00407883	0.00120429	0.000352495	-0.373557	-0.0094826	MSI2
220	chr17	55604020	55673870	69851	*	24	3.13579e-49	0.00133984	8.46395e-06	2.09364e-07	-0.503098	-0.194627	MSI2
671	chr17	55946543	55957633	11091	*	11	6.61272e-33	0.0415428	3.72632e-05	8.96709e-05	-0.295953	-0.0879448	CUEDC1
516	chr17	56073079	56083757	10679	*	9	3.42342e-26	0.00106491	0.00156432	3.25943e-05	-0.300275	-0.118834	RP11-159D12.5, SRSF1
470	chr17	56496039	56570169	74131	*	15	4.6474e-45	0.0925361	9.22322e-05	2.44956e-05	0.476471	0.0497233	HSF5, AC023992.1, RP11-112H10.6, MTMR4
250	chr17	57907234	57925205	17972	*	15	1.70265e-34	2.04737e-06	0.00525788	6.60295e-07	0.565817	0.247524	VMP1, MIR21, RNU6-450P
1031	chr17	61823210	61851103	27894	*	9	1.05127e-27	0.328404	3.11732e-05	0.000548178	-0.33767	-0.0651283	DDX42, RP11-51F16.8, CCDC47
82	chr17	63535567	63560528	24962	*	19	6.347e-110	0.00814482	1.41049e-07	1.99747e-11	-0.612119	-0.158121	AXIN2, CTD-2535L24.2
366	chr17	65464041	65464297	257	*	2	5.026e-17	4.11655e-06	0.000122875	6.60539e-06	-0.496957	-0.492228	PITPNC1
1261	chr17	70335431	70348966	13536	*	11	6.46839e-25	0.111813	0.000461313	0.00206977	-0.323656	-0.0396418	RP11-1124B17.1, LINC00511
1159	chr17	70407366	70448969	41604	*	11	5.01071e-30	0.595891	4.63955e-05	0.00109204	-0.529375	-0.0150617	RP11-57A1.1, LINC00511
67	chr17	72461026	72511268	50243	*	18	2.23257e-81	5.63709e-05	6.59751e-05	1.52139e-12	0.756264	0.17309	CD300A
108	chr17	73631586	73643374	11789	*	19	6.24781e-58	7.44255e-07	4.25616e-05	4.93695e-10	0.446339	0.20771	SMIM5, SMIM6, RECQL5
223	chr17	74638411	74666671	28261	*	16	1.01198e-59	0.0668123	6.53835e-05	2.45631e-07	0.42481	0.047997	RNU6-227P, ST6GALNAC1
953	chr17	74684504	74696737	12234	*	8	8.99564e-22	0.0168019	0.00409795	0.000390405	-0.221656	-0.149021	MXRA7
394	chr17	75438188	75449911	11724	*	16	7.52807e-37	0.014729	0.00277183	9.96846e-06	-0.467054	-0.121905	SEPT9, Y_RNA
1005	chr17	77788310	77796815	8506	*	9	2.66578e-21	0.00110483	0.0048251	0.000489588	0.644869	0.226932	NA
700	chr17	79066543	79071843	5301	*	8	4.10492e-24	0.0126429	0.00046408	0.000105486	-0.310725	-0.153123	BAIAP2
840	chr17	79361650	79366205	4556	*	10	6.22412e-24	0.00389347	0.0218523	0.000200606	-0.557254	-0.236065	RP11-1055B8.4
42	chr17	79374741	79390726	15986	*	24	1.81428e-89	2.98686e-11	3.97159e-06	7.28748e-16	-0.545906	-0.24054	RP11-1055B8.6, RP11-1055B8.7
979	chr17	80332278	80334617	2340	*	6	2.48347e-20	0.0598205	0.000138689	0.00044163	0.46557	0.159875	UTS2R
1142	chr17	80562558	80563734	1177	*	4	1.24132e-17	0.00282415	0.00130027	0.000975252	-0.283764	-0.189863	FOXK2
450	chr17	81049009	81050089	1081	*	6	1.44785e-20	2.08041e-06	0.0152831	2.00686e-05	0.36309	0.208931	METRNL
921	chr18	395186	457306	62121	*	4	7.28882e-18	0.0159441	3.60607e-05	0.000318239	-0.49441	-0.182725	COLEC12, RP11-720L2.2
895	chr18	7753783	7789807	36025	*	7	3.39406e-20	0.00158573	0.00416557	0.000268834	0.420276	0.10145	PTPRM, RP11-678G15.2
1411	chr18	9516448	9536992	20545	*	5	7.80489e-19	0.202972	0.000374269	0.00751973	-0.609367	-0.173441	RALBP1, RP11-61L19.3, RNU2-27P
908	chr18	11153912	11204146	50235	*	6	4.35455e-20	0.00389159	0.000549282	0.000288992	0.468396	0.0295065	NA
1067	chr18	11925189	11952157	26969	*	8	5.37595e-23	0.0202903	0.000755445	0.000669067	0.512663	0.109234	RP11-820I16.2
669	chr18	12271803	12304383	32581	*	15	5.29688e-36	0.036917	0.000989016	8.75823e-05	0.713741	0.15808	CIDEA, RP11-64C12.8, RNU6-170P
429	chr18	12911138	12934735	23598	*	8	5.48644e-26	0.000420166	0.000272292	1.59205e-05	0.487249	0.210005	RP11-773H22.1, RP11-773H22.2, PTPN2
717	chr18	24124045	24127237	3193	*	4	3.52075e-18	0.00124734	0.00393381	0.000117111	-0.559496	-0.232773	KCTD1
272	chr18	30351214	30427899	76686	*	18	1.9662e-37	0.000135451	0.00143503	1.10074e-06	0.389554	-0.0509173	AC012123.1, RP11-57G22.1, RP11-746B8.1, KLHL14
701	chr18	42588939	42642565	53627	*	6	1.04917e-19	0.00955438	0.000835565	0.00010572	0.270494	0.0775701	SETBP1
187	chr18	45656342	45687771	31430	*	16	1.60926e-44	0.00434365	0.000314553	6.37167e-08	-0.49642	-0.140385	ZBTB7C
1335	chr18	46622632	46776004	153373	*	9	3.02589e-26	0.562693	1.02226e-05	0.00364844	0.441401	0.031811	RP11-15F12.3, RP11-30L3.2, DYM
583	chr18	47088373	47172340	83968	*	17	3.5933e-31	0.139389	0.000741246	5.01088e-05	-0.477235	-0.0945143	LIPG
655	chr18	47792917	47807692	14776	*	16	6.27742e-59	0.406634	5.5039e-07	8.27448e-05	0.701995	0.117917	MBD1
1339	chr18	47866551	47927502	60952	*	13	2.97359e-28	0.597791	9.08275e-06	0.00376168	0.470845	0.0793083	SKA1, AC105227.1
1490	chr18	48695128	48723747	28620	*	12	6.14368e-34	0.856734	1.6388e-06	0.0227729	-0.402626	-0.0637359	MEX3C
347	chr18	53072177	53100710	28534	*	12	2.04512e-23	0.000255211	0.00620751	5.16112e-06	-0.477205	-0.2358	TCF4
1196	chr18	55714052	55732626	18575	*	8	1.29933e-23	0.213145	6.32268e-05	0.00137037	0.28929	0.115391	NEDD4L
71	chr18	55832105	55961384	129280	*	48	1.11244e-79	0.000995578	9.41902e-05	5.13011e-12	0.501691	0.0563687	NEDD4L, RP11-718I15.1
1164	chr18	56702913	56715086	12174	*	4	5.31148e-18	0.100796	2.98798e-05	0.00112276	-0.347964	-0.0770712	OACYLP
1526	chr18	59992252	59992501	250	*	4	1.22951e-17	0.105384	0.0952715	0.12968	0.356732	0.148859	NA
1275	chr18	72166016	72176176	10161	*	8	2.42e-24	0.166992	1.60462e-05	0.00231065	0.485789	0.141901	CNDP2
1074	chr18	74123158	74133372	10215	*	5	6.01986e-19	0.0261782	7.20251e-05	0.000703207	-0.319045	-0.0832208	ZNF516
816	chr18	74535840	74536226	387	*	5	6.79082e-19	0.000106625	0.0136579	0.000184283	0.477606	0.304547	ZNF236
784	chr18	74813814	74820493	6680	*	6	1.33623e-20	0.00251115	0.000311322	0.000163306	0.279281	-0.00788933	MBP
967	chr18	77240589	77249725	9137	*	5	1.55179e-19	0.00285188	0.000141452	0.00041649	-0.40354	-0.200493	NFATC1
712	chr19	1071176	1081936	10761	*	19	5.53258e-28	0.0144113	0.000218772	0.000114176	-0.637687	-0.239545	HMHA1
794	chr19	1266391	1268008	1618	*	6	1.62663e-19	0.00294928	0.00527523	0.000169112	-0.28528	-0.120549	CIRBP
963	chr19	2250956	2252029	1074	*	7	4.87148e-21	3.38494e-05	0.0530691	0.000407557	0.733832	0.612904	AMH
970	chr19	2305246	2308321	3076	*	6	2.40986e-20	0.057865	0.000163116	0.000425775	0.457608	0.145815	LINGO3
365	chr19	2654246	2702929	48684	*	19	1.29105e-43	0.0558342	9.98404e-06	6.48888e-06	-0.361796	-0.0818325	GNG7
580	chr19	3150134	3178512	28379	*	14	2.85208e-39	0.0440066	5.51112e-05	4.94564e-05	-0.536355	-0.12642	GNA15, S1PR4, AC005264.2
762	chr19	4371730	4371934	205	*	3	1.56956e-17	0.000116641	0.000819549	0.000144277	-0.506796	-0.45776	SH3GL1
1302	chr19	5831369	5841442	10074	*	11	1.70145e-25	0.0571172	0.000496797	0.00279662	0.406842	0.107006	FUT6
929	chr19	10862100	10880966	18867	*	9	1.39575e-24	0.236279	8.71602e-05	0.000328807	0.534924	0.184796	DNM2
431	chr19	11473212	11485452	12241	*	18	4.12833e-58	0.0477817	1.14879e-06	1.64504e-05	-0.467324	-0.0413974	DKFZP761J1410, SWSAP1, CTD-2342J14.6
473	chr19	11689538	11708137	18600	*	10	5.07592e-28	0.00568466	0.000866938	2.46889e-05	0.559803	0.257092	ZNF627, AC020947.2, ACP5
60	chr19	11773378	11846489	73112	*	20	2.11977e-67	4.15439e-07	0.000442458	1.61952e-13	0.664501	0.303399	ZNF833P, CTC-499B15.4, HNRNPA1P10, ZNF823, CTC-499B15.6
720	chr19	12624565	12633014	8450	*	8	5.33012e-23	0.00157794	0.018727	0.000118182	0.46225	0.260439	ZNF709, ZNF709
689	chr19	12663504	12708229	44726	*	8	2.24884e-21	0.0208739	0.000242917	9.89732e-05	0.532946	0.144203	CTD-2192J16.11, PGK1P2, CTD-2192J16.20, ZNF490
10	chr19	15340344	15358929	18586	*	28	1.49373e-220	2.24728e-14	5.01603e-08	8.40647e-29	0.84688	0.260642	EPHX3, AC004257.3, BRD4
1364	chr19	15413249	15436097	22849	*	8	5.05093e-20	0.440239	0.000466868	0.00479121	0.447047	0.0692343	BRD4
634	chr19	18209746	18221324	11579	*	12	2.60692e-27	0.0649411	0.000620501	6.77726e-05	-0.346058	-0.0648718	MAST3, IL12RB1
439	chr19	18380739	18391301	10563	*	12	2.11972e-34	0.0155206	0.000125497	1.74603e-05	0.552287	0.145044	KIAA1683, JUND
1465	chr19	18572700	18584850	12151	*	8	3.39968e-24	0.921025	9.58868e-06	0.0153832	0.383342	0.0515807	ELL
1533	chr19	18610234	18613748	3515	*	4	3.9665e-18	0.502629	0.284372	0.43506	0.123499	0.0286362	ELL
688	chr19	19384165	19416751	32587	*	10	5.01164e-26	0.016253	0.000894036	9.87746e-05	-0.48751	-0.0336527	AC138430.4, TM6SF2, SUGP1
863	chr19	19618695	19626525	7831	*	10	4.43899e-28	0.045914	0.000634996	0.00022801	0.762377	0.141607	GATAD2A, TSSK6
606	chr19	23368673	23433414	64742	*	7	1.71973e-21	0.00681323	0.00154002	5.8258e-05	0.504176	0.240269	AC092329.1, RP11-15H20.2, RP11-15H20.3, ZNF724P
1122	chr19	30469222	30502070	32849	*	8	1.02212e-22	0.018208	0.000402005	0.000865917	-0.380539	-0.129618	URI1
695	chr19	30863260	30865823	2564	*	8	6.85031e-22	0.000255781	0.014876	0.000102142	0.52249	0.225355	ZNF536
444	chr19	33353338	33454671	101334	*	12	4.27686e-36	0.0703444	0.000274171	1.89101e-05	0.429988	0.0874821	RPL31P60, SLC7A9, RN7SKP22, CTD-2085J24.4, CEP89
639	chr19	33622911	33623230	320	*	4	4.29364e-18	0.00041821	0.00151338	6.99561e-05	0.493087	0.176281	WDR88
1390	chr19	34791276	34819055	27780	*	10	1.99063e-21	0.486465	0.00017269	0.00589891	-0.508807	-0.0997388	KIAA0355
471	chr19	36024279	36031127	6849	*	9	5.33902e-25	8.00921e-05	0.00292864	2.45824e-05	0.420714	0.176069	GAPDHS
91	chr19	36631058	36673729	42672	*	17	1.91414e-74	0.00157991	7.10886e-05	1.15771e-10	0.572607	0.131306	CAPNS1, AD001527.7, COX7A1, AC002984.2, ZNF565
1065	chr19	38281183	38303975	22793	*	5	9.99305e-19	0.00107894	0.006816	0.000664339	0.319131	0.159427	CTD-2554C21.1, ZNF573
535	chr19	38785130	38801506	16377	*	13	1.85045e-42	0.403885	3.05509e-05	3.6826e-05	0.580563	0.0943733	CTB-102L5.4, Y_RNA, C19orf33, YIF1B
125	chr19	38879699	38893155	13457	*	16	7.19598e-54	0.00139062	0.000118885	3.32688e-09	0.629254	0.20162	SPRED3, AC005789.11
495	chr19	39138827	39176917	38091	*	20	2.95191e-28	0.0295333	0.000956133	3.00429e-05	0.47457	0.114422	ACTN4, CTB-186G2.4
124	chr19	41113556	41129881	16326	*	17	2.47388e-64	0.00346962	3.9675e-05	3.1188e-09	0.66527	0.245129	LTBP4
389	chr19	41948429	42038131	89703	*	13	3.91963e-34	0.000351377	0.000238852	9.48303e-06	-0.387201	-0.176314	C19orf69, AC005795.1, AC006129.1, AC011526.1, PLEKHA3P1
105	chr19	42082350	42203122	120773	*	24	3.94021e-53	4.88317e-08	8.50661e-05	2.80927e-10	-0.512511	-0.233511	CEACAM21, CEACAMP3, AC005794.1, DNAJC19P2, CEACAM4, DNAJC19P3, AC005626.3, CEACAM7
1286	chr19	45260935	45268492	7558	*	8	6.68492e-20	0.0610203	0.00530348	0.00250303	-0.453316	-0.145927	BCL3, SNORA70, AC092066.6
437	chr19	46995312	46999444	4133	*	22	1.94489e-35	0.0126264	2.50851e-05	1.70284e-05	0.577409	0.0506156	AC011484.1, PPP5D1, PNMAL2
267	chr19	48999025	49012411	13387	*	13	1.08327e-36	0.000236032	0.00141691	9.83835e-07	-0.650891	-0.188823	LMTK3
253	chr19	49223814	49244965	21152	*	29	8.37052e-49	0.00421192	2.778e-05	6.99384e-07	0.575949	0.103425	RASIP1, IZUMO1
632	chr19	49842829	49844652	1824	*	7	2.42882e-20	0.000483014	0.00372269	6.74e-05	0.524129	0.283413	CD37, CTC-301O7.4, TEAD2
411	chr19	51857538	51858229	692	*	4	1.12065e-18	8.72843e-06	0.00127166	1.24438e-05	-0.511435	-0.234962	ETFB, CTD-2616J11.11
261	chr19	51984341	52051165	66825	*	25	2.45784e-24	4.01465e-07	0.00783226	8.44361e-07	-0.334393	-0.184823	CEACAM18, SIGLEC27P, CTD-3073N11.9, SIGLEC12, CTD-3073N11.7, SIGLEC6
85	chr19	52195849	52210193	14345	*	18	2.31288e-72	8.71936e-08	1.52139e-05	3.88938e-11	0.588679	0.17783	MIR99B, MIRLET7E, MIR125A, SPACA6P, AC018755.2, SPACA6P-AS
307	chr19	52263842	52303787	39946	*	17	3.2807e-32	1.59807e-05	0.0033504	2.71157e-06	-0.407679	-0.170472	FPR2, FPR3, FPR1
1132	chr19	52957051	53031138	74088	*	13	3.13289e-42	0.640987	3.83928e-06	0.000909372	0.598335	0.079129	ZNF578, ZNF808, CTD-3099C6.5
1505	chr19	54617611	54617630	20	*	2	2.59185e-17	0.0231062	0.0728328	0.0371203	-0.325176	-0.291894	TFPT
346	chr19	55042806	55141366	98561	*	22	2.24406e-32	1.34811e-06	0.00673715	5.12044e-06	-0.367774	-0.22073	KIR3DX1, AC009892.2, LILRA2, LILRB1, CTB-83J4.2, LILRA1, AC009892.5, AC009892.1
620	chr19	56187475	56196847	9373	*	7	5.05668e-21	0.0151894	0.00254267	6.28281e-05	0.314856	0.133774	EPN1, AC010525.2
1416	chr19	56248518	56283139	34622	*	7	2.94832e-18	0.0153509	0.0107158	0.00787936	-0.496556	-0.227246	RN7SKP109, RFPL4A, RFPL4AL1, NLRP9
217	chr19	58220080	58238435	18356	*	14	4.4379e-36	6.34967e-06	0.00788386	1.93644e-07	0.596528	0.32832	ZNF551, AC003006.7, ZNF154, ZNF671
269	chr19	58709885	58728560	18676	*	16	9.23509e-56	0.00573282	3.98653e-06	1.01792e-06	0.530776	0.144607	ZNF274, RPS15AP36
178	chr19	58864846	58872553	7708	*	16	3.77951e-67	0.00217678	1.9406e-06	3.63199e-08	0.438688	0.0274365	A1BG-AS1, CTD-2619J13.9, A1BG, CTD-2619J13.8, ZNF497
1150	chr2	286998	287354	357	*	4	3.48663e-18	0.00696971	0.00192735	0.00101846	-0.435274	-0.197727	AC079779.4, FAM150B
1072	chr2	1730937	1746846	15910	*	12	1.08262e-26	0.0300205	4.59667e-05	0.000693967	-0.566157	-0.163724	PXDN
667	chr2	1794407	1799881	5475	*	6	1.41997e-20	0.00391065	0.000805554	8.66899e-05	-0.466121	-0.161979	MYT1L
1041	chr2	2332820	2505742	172923	*	12	1.73979e-29	0.0231213	0.000262824	0.000559362	-0.628663	-0.213233	MYT1L
575	chr2	3283997	3289427	5431	*	10	3.40384e-26	0.00161585	0.00247268	4.63808e-05	-0.417545	-0.169159	TSSC1
1177	chr2	3642732	3645158	2427	*	5	8.13064e-19	0.00434677	0.00136506	0.00120564	0.323885	0.164799	COLEC11
968	chr2	3748379	3752353	3975	*	11	1.05492e-28	0.161063	0.000160767	0.000416822	0.443543	0.158208	ALLC, DCDC2C, AC010907.5
722	chr2	3819008	3828216	9209	*	7	2.74316e-21	0.00262972	0.0015079	0.000120113	-0.25359	-0.154991	DCDC2C
231	chr2	6072153	6115711	43559	*	13	2.82435e-38	0.000387136	0.0015517	3.22382e-07	-0.453791	-0.183929	LINC01105, DKFZP761K2322
997	chr2	10183938	10193895	9958	*	14	9.68977e-42	0.379706	2.99847e-05	0.000473476	0.495297	0.0869716	KLF11
222	chr2	10566602	10587627	21026	*	21	4.30553e-28	8.88221e-06	0.0109922	2.4049e-07	-0.528753	-0.185352	HPCAL1, ODC1, SNORA80B
1162	chr2	10615178	10638005	22828	*	14	9.12642e-28	0.311793	4.75434e-05	0.00111116	0.299781	0.0268886	NA
574	chr2	11517076	11533956	16881	*	11	2.30629e-26	0.000297051	0.0103548	4.62166e-05	-0.405998	-0.165019	AC099344.3
860	chr2	16082473	16086016	3544	*	8	4.28883e-22	0.00689781	0.00132212	0.000225123	-0.361888	-0.131151	MYCN
1073	chr2	16220068	16366394	146327	*	8	5.31818e-25	0.514357	3.26678e-05	0.000694891	-0.432237	-0.0865202	AC130710.1, WI2-2221J1.1, AC142119.1
1158	chr2	19547730	19554237	6508	*	10	1.56948e-24	0.00744726	0.00042194	0.0010901	0.552819	0.135026	MIR4757, OSR1
45	chr2	19558375	19563387	5013	*	21	2.08781e-171	0.00206028	4.7113e-08	3.69889e-15	0.721053	0.115481	OSR1
463	chr2	20428129	20449227	21099	*	14	2.34292e-49	0.306279	3.38714e-06	2.31242e-05	0.529802	0.105939	AC007041.2, RNU7-113P, PUM2
236	chr2	24346985	24426374	79390	*	20	1.28394e-125	0.0559897	2.20012e-09	3.66022e-07	0.452783	0.0645722	FAM228B, RP11-507M3.1, FAM228A, AC008073.7, AC008073.9, ITSN2
314	chr2	25338662	25390385	51724	*	29	2.21722e-48	0.640269	1.68816e-05	3.21384e-06	0.518628	0.0733884	EFR3B, RP11-509E16.1, POMC
214	chr2	25393977	25450598	56622	*	18	1.57693e-88	0.0842751	3.24427e-07	1.8002e-07	0.775219	0.0956154	AC012457.2
1321	chr2	25502340	25527080	24741	*	12	1.01359e-29	0.411841	1.85699e-05	0.00328074	0.607646	0.0841157	DNMT3A
1500	chr2	30796122	30874469	78348	*	7	4.96008e-19	0.692521	0.000127666	0.0310258	-0.362564	-0.0721215	LCLAT1
1300	chr2	33359356	33359529	174	*	4	6.68071e-18	0.00135976	0.0217435	0.00278809	-0.274105	-0.224785	LTBP1
933	chr2	39713110	39777251	64142	*	12	3.71266e-34	0.33774	8.81333e-05	0.000337847	0.49946	0.0536028	AC007246.3
1144	chr2	44474193	44552508	78316	*	15	6.11961e-20	0.0130122	0.00522087	0.000980908	0.287281	0.081502	AC013717.3, SLC3A1, PREPL
153	chr2	45156642	45160861	4220	*	16	2.98591e-43	7.21518e-07	0.000361481	1.39103e-08	0.657693	0.408887	RP11-89K21.1
442	chr2	45169562	45177632	8071	*	17	2.77955e-26	0.00868314	0.00100987	1.88376e-05	0.582368	0.178186	SIX3
539	chr2	45211482	45231226	19745	*	10	2.02615e-28	0.012028	0.00218849	3.79578e-05	0.71712	0.25076	AC012354.8
1251	chr2	45484354	45494671	10318	*	7	1.03175e-20	0.348361	8.92833e-05	0.0019724	-0.537927	-0.131558	LINC01121
837	chr2	46039452	46039778	327	*	2	3.43446e-17	0.000447167	0.000204954	0.000199759	-0.561204	-0.390533	PRKCE
1080	chr2	55347991	55360897	12907	*	3	1.4476e-17	0.00269382	0.000395257	0.000715968	-0.249413	-0.0039028	NA
675	chr2	62421884	62422689	806	*	4	4.3293e-18	0.0386127	0.000670502	9.27085e-05	0.504008	0.175953	NA
1078	chr2	62667417	62685556	18140	*	8	1.97838e-21	0.0459489	0.00113649	0.000713433	0.319436	0.108129	NA
569	chr2	65051180	65067239	16060	*	7	1.01109e-21	0.0607494	0.0013248	4.44688e-05	0.374927	0.0499941	Y_RNA
1425	chr2	66664409	66664466	58	*	2	2.72392e-17	0.00496172	0.0270858	0.00847268	-0.211376	-0.200167	MEIS1
373	chr2	66723348	66800777	77430	*	18	1.52832e-22	2.46204e-05	0.00172737	7.25473e-06	-0.424849	-0.0712697	MEIS1
1267	chr2	69240754	69244354	3601	*	5	5.5325e-20	0.502979	9.98446e-06	0.00215738	-0.329049	-0.0757063	ANTXR1
150	chr2	71115225	71134694	19470	*	36	4.10085e-41	1.93341e-05	0.000825304	1.17955e-08	0.68504	0.28057	LINC01143, VAX2
699	chr2	71784306	71789949	5644	*	7	1.77595e-21	0.00382771	0.000656746	0.00010463	-0.456594	-0.20265	DYSF
405	chr2	73147481	73152975	5495	*	14	9.17869e-24	1.05578e-05	0.00948541	1.21369e-05	-0.324425	-0.129331	EMX1
560	chr2	74145032	74153979	8948	*	14	2.12556e-44	0.465385	3.50859e-05	4.23817e-05	0.316772	0.0843505	ACTG2, DGUOK
518	chr2	74355696	74358815	3120	*	5	9.93944e-20	0.000917325	0.00311905	3.28871e-05	0.400075	0.173864	NA
174	chr2	74652086	74667711	15626	*	16	1.03117e-76	0.250122	2.6274e-06	3.49035e-08	0.519415	0.135552	WDR54, RTKN
5	chr2	74804817	74881292	76476	*	26	9.08333844914752e-310	1.35025e-12	1.8702e-08	7.73369e-35	0.844976	0.235329	M1AP, AC005033.6, TVP23BP2
947	chr2	80532937	80557293	24357	*	10	9.19434e-27	0.0694433	0.0011817	0.000378305	0.578738	0.165522	CTNNA2
1173	chr2	85440664	85497511	56848	*	15	5.31048e-35	0.266163	7.12749e-06	0.00115757	0.350788	0.0512876	TCF7L1, AC093162.3
556	chr2	85545908	85553966	8059	*	5	5.52691e-20	0.00436577	0.000714181	4.16503e-05	0.444504	-0.0271515	TGOLN2
559	chr2	87035698	87061350	25653	*	11	1.38599e-30	0.0664005	0.0021504	4.20836e-05	0.398283	0.096328	CD8B
206	chr2	88552384	88652394	100011	*	21	7.35513e-45	0.0140482	3.36957e-05	1.31365e-07	0.591541	0.141137	AC012671.3, snoU13
349	chr2	95660093	95690169	30077	*	15	1.72488e-32	0.00399618	0.000763703	5.24554e-06	0.64604	0.206536	AC103563.7, RN7SL575P
310	chr2	95939398	95945517	6120	*	14	1.24276e-44	0.00156996	2.16401e-05	3.08155e-06	0.371878	0.142062	PROM2
939	chr2	97071789	97137255	65467	*	7	2.64191e-20	0.0122211	0.00423646	0.000356047	0.751731	0.237638	NA
1171	chr2	97171243	97173877	2635	*	8	1.10996e-22	0.168662	0.000600644	0.00114909	0.360527	0.0981114	NEURL3
290	chr2	98330493	98344704	14212	*	15	5.53377e-51	0.0818875	3.27691e-05	1.87644e-06	0.44806	0.0864314	ZAP70
773	chr2	101618085	101618566	482	*	8	6.68803e-24	0.00994582	0.000621808	0.00015363	0.414497	0.222049	RPL31, AC016738.4
466	chr2	102090794	102091607	814	*	6	9.3604e-21	0.000383289	0.00619491	2.35127e-05	0.535693	0.314046	RFX8
698	chr2	105484001	105488326	4326	*	8	1.58069e-22	0.000440992	0.00610074	0.000104149	0.613622	0.26676	RP11-13J10.1, LINC01159
1308	chr2	105715251	105742151	26901	*	13	8.73912e-22	0.137948	0.000133669	0.00299818	-0.551241	-0.104172	MRPS9, AC104655.2
47	chr2	106589861	106763652	173792	*	42	1.50302e-111	4.45033e-05	1.39274e-05	8.23405e-15	0.81389	0.0728185	C2orf40, UXS1
1420	chr2	112292839	112375859	83021	*	3	2.88936e-17	0.00608992	0.0138803	0.00824014	0.36545	0.185832	AC017002.4, RP11-68E19.1
484	chr2	112926903	112944829	17927	*	12	4.8489e-38	0.115643	0.000116264	2.65868e-05	0.715473	0.00261165	FBLN7
318	chr2	114037465	114039512	2048	*	2	2.09641e-17	1.37576e-06	0.000406845	3.37817e-06	0.318037	0.280255	NA
588	chr2	120189622	120212783	23162	*	12	5.16706e-31	0.0292979	0.00126359	5.16785e-05	0.43065	0.145571	TMEM37, SCTR
504	chr2	123272120	123420717	148598	*	11	1.04344e-30	0.0280661	0.000179393	3.15726e-05	0.65804	0.214609	NA
1038	chr2	128145671	128166166	20496	*	13	3.87968e-37	0.109494	9.94886e-06	0.000558438	0.445378	0.0493814	AC068282.3, MAP3K2
195	chr2	131671228	131674773	3546	*	14	1.08526e-40	3.12298e-05	0.000681683	8.63701e-08	0.564526	0.147853	ARHGEF4
1423	chr2	133561787	133701413	139627	*	9	5.71502e-28	0.67663	4.08897e-06	0.00839591	-0.42164	-0.111801	AC016909.1, NCKAP5, AC016909.2
1515	chr2	136758386	136814763	56378	*	12	5.42141e-22	0.794878	8.41824e-05	0.0570317	0.483367	0.00510621	AC093391.2
673	chr2	137301920	137522667	220748	*	7	2.91334e-22	0.00124858	0.00220027	9.12194e-05	-0.309524	-0.128365	AC010146.2, AC010146.1, AC092786.1
1429	chr2	138714187	138739074	24888	*	10	1.47882e-22	0.431363	0.000814084	0.00882226	0.548001	0.100085	HNMT
1528	chr2	145224423	145230271	5849	*	3	2.38641e-17	0.594119	0.0286914	0.141334	0.279099	0.0832885	ZEB2
378	chr2	158663921	158722808	58888	*	12	4.11048e-37	0.0467587	0.000188596	7.40045e-06	-0.437669	-0.107847	ACVR1, AC013731.1
483	chr2	158917440	159055077	137638	*	15	4.70137e-33	0.01545	0.000263097	2.65194e-05	0.435202	0.0617521	UPP2, PTP4A1P1, UPP2-IT1, CCDC148-AS1, CCDC148
912	chr2	159541180	159547444	6265	*	3	1.11394e-17	0.149466	1.55131e-05	0.000298416	-0.447727	-0.171085	AC005042.5, AC005042.4
769	chr2	159860200	159884261	24062	*	4	7.28367e-18	0.00224025	0.000882053	0.000151292	-0.37831	-0.1875	TANC1, BTF3L4P2, RNU6-580P
663	chr2	159968055	160032615	64561	*	17	4.3992e-30	0.00261567	0.0118185	8.49529e-05	-0.3738	0.0135708	TANC1
3	chr2	160654866	160846035	191170	*	30	0	2.21825e-21	1.33524e-09	5.66875e-43	0.857369	0.231208	LY75, LY75-CD302, AC009961.5, PLA2R1
1061	chr2	161755116	161789811	34696	*	7	5.20008e-21	0.0348981	0.00105782	0.000636796	0.452509	-0.0717844	NA
1077	chr2	162363523	162413950	50428	*	3	2.47244e-17	0.00883539	0.000149849	0.000712603	-0.272495	-0.188948	SLC4A10, AHCTF1P1
1403	chr2	164205188	164224620	19433	*	4	9.34309e-18	0.0120169	0.0032146	0.0067528	0.275482	0.14646	NA
974	chr2	169041897	169101015	59119	*	12	2.0723e-31	0.0683142	7.35655e-06	0.000427698	-0.494261	-0.130291	STK39, AC067940.1
878	chr2	170336167	170370646	34480	*	5	8.22283e-20	0.0295744	0.000182139	0.000248801	-0.377208	-0.162693	BBS5, RP11-724O16.1, KLHL41
506	chr2	172971350	172974960	3611	*	8	2.83449e-23	0.000614902	0.00141141	3.17191e-05	0.446988	0.263994	AC104801.1
1486	chr2	173470725	173591687	120963	*	10	6.98848e-29	0.909588	2.96772e-06	0.0215968	0.512996	0.036165	PDK1, snoU13, AC018712.2, RAPGEF4-AS1
978	chr2	174869013	174888959	19947	*	12	3.02863e-33	0.131785	1.47207e-05	0.000440196	0.729093	0.0291362	RP11-394I13.3
416	chr2	175625947	175629917	3971	*	7	6.82447e-23	9.84497e-05	0.000651728	1.30175e-05	-0.504329	-0.248478	AC018890.6, CHRNA1
392	chr2	177022517	177023716	1200	*	4	4.11067e-18	2.26987e-06	0.00216555	9.76496e-06	-0.351863	-0.186429	HOXD3
327	chr2	177326555	177396735	70181	*	13	6.86526e-31	0.000537836	0.000840052	3.75545e-06	0.549182	0.0750332	AC017048.1, AC017048.2
1396	chr2	178029305	178034634	5330	*	8	8.58523e-23	0.109277	6.39484e-05	0.00619045	0.346435	0.0985378	AC079305.8
374	chr2	180129612	180210085	80474	*	12	5.88332e-37	0.0111138	0.000313885	7.25987e-06	-0.476637	-0.199028	AC093911.1
1237	chr2	191760351	191842287	81937	*	14	2.18734e-42	0.409578	8.78517e-07	0.0018191	0.468397	-0.0242049	GLS, STAT1
385	chr2	191906908	191914694	7787	*	2	2.60107e-17	4.35574e-06	0.000295597	8.71062e-06	0.281912	0.0854767	STAT4
1345	chr2	197953693	197954559	867	*	2	3.43209e-17	0.00323914	0.00726011	0.00390664	-0.272789	-0.191919	ANKRD44
1400	chr2	201987176	201997685	10510	*	11	2.70615e-26	0.416617	9.33067e-05	0.00660229	0.391606	0.0760881	CFLAR
482	chr2	202655103	202707626	52524	*	12	8.33053e-31	0.0831751	0.00260131	2.63027e-05	-0.473928	-0.126468	CDK15, Y_RNA, UBE2V1P11, AC007242.1
337	chr2	206613589	206633633	20045	*	18	2.91517e-48	0.0241705	6.72303e-05	4.16926e-06	0.343582	0.100767	NRP2, AC007362.3
90	chr2	208629716	208657186	27471	*	21	4.74428e-77	0.00664094	1.25516e-05	1.01625e-10	0.718916	0.138091	FZD5
1510	chr2	211495594	211495874	281	*	2	4.32051e-17	0.06205	0.0286491	0.0436347	-0.154636	-0.115691	CPS1
1215	chr2	217399275	217437697	38423	*	14	1.13259e-36	0.937348	4.86803e-06	0.00156168	-0.374772	-0.0142012	RPL37A
755	chr2	217508851	217524289	15439	*	12	7.98266e-31	0.00137086	9.15056e-05	0.000140226	0.481818	-0.15903	IGFBP2
1141	chr2	218469425	218520767	51343	*	10	7.87861e-27	0.103585	9.96184e-05	0.000972125	-0.268503	-0.0522631	DIRC3
1293	chr2	218692587	218704032	11446	*	5	1.67765e-18	0.334486	2.44498e-05	0.00269972	0.258872	0.0225826	TNS1
246	chr2	218785185	218810436	25252	*	18	9.23627e-63	0.0563176	1.22419e-05	6.31379e-07	0.643872	0.121995	TNS1
1238	chr2	219155790	219157119	1330	*	4	1.15414e-17	0.000492481	0.0281428	0.0018287	0.610956	0.476253	PNKD, TMBIM1
591	chr2	220312410	220313972	1563	*	5	1.17871e-19	0.00231683	0.000594728	5.27004e-05	0.635631	0.262628	SPEG
284	chr2	227666361	227700566	34206	*	10	7.33978e-29	1.04008e-06	0.00988867	1.65472e-06	0.598704	0.334581	RP11-395N3.2, RP11-395N3.1, RHBDD1
571	chr2	231279606	231281474	1869	*	7	5.68477e-21	7.54006e-05	0.00546912	4.47062e-05	0.38016	0.192892	SP100
1401	chr2	232040649	232062665	22017	*	10	4.60503e-29	0.747825	4.78694e-06	0.00662639	0.569245	0.0422116	NA
881	chr2	232333030	232376680	43651	*	9	1.65338e-24	0.00816849	0.0028666	0.000252931	0.240368	0.0923815	NCL, AC017104.1, RNU2-22P, LINC00471
265	chr2	234599682	234616060	16379	*	13	1.49575e-35	0.000559053	0.000878398	9.29881e-07	0.399127	0.102218	UGT1A8, UGT1A10, UGT1A9, UGT1A7, UGT1A6, AC114812.8
1254	chr2	235823250	235860554	37305	*	8	1.43926e-23	0.688911	4.26156e-05	0.00197778	0.434486	0.0812564	NA
497	chr2	236100688	236100751	64	*	3	7.76526e-18	7.47346e-06	0.00515435	3.01236e-05	-0.457881	-0.305899	NA
936	chr2	236578095	236600884	22790	*	11	1.43203e-30	0.0188106	5.89871e-05	0.000348423	-0.478741	-0.167101	AGAP1
1017	chr2	236674174	236688172	13999	*	6	3.1853e-18	0.00289781	0.00919096	0.000519355	-0.409836	-0.221453	AGAP1, AC064874.1
585	chr2	236818939	236838236	19298	*	6	3.54017e-21	0.00113875	0.00126099	5.05996e-05	-0.513626	-0.231065	AGAP1
1084	chr2	237120660	237123571	2912	*	5	7.05016e-19	0.0287094	0.000161012	0.000734345	0.475698	0.196375	AC079135.1, ASB18
845	chr2	238341793	238346568	4776	*	6	2.99155e-20	0.00377946	0.0014337	0.000206925	-0.319902	-0.13643	AC112721.2
363	chr2	238600693	238617736	17044	*	13	7.98985e-36	0.0027647	0.000486281	6.33425e-06	0.373711	0.00260361	LRRFIP1
425	chr2	240153791	240168413	14623	*	10	8.21438e-27	0.000132718	0.00385155	1.54179e-05	-0.419035	-0.242771	HDAC4
1470	chr2	240225142	240233109	7968	*	9	5.05654e-19	0.007751	0.107692	0.0162072	-0.417173	-0.236894	MIR4269, HDAC4
469	chr2	240287939	240294246	6308	*	12	2.32346e-31	0.00599637	0.00100819	2.43064e-05	-0.488025	-0.189437	HDAC4
1239	chr2	242869319	242881634	12316	*	11	1.22305e-31	0.835373	1.2888e-05	0.00183681	-0.313727	0.028038	AC131097.3
682	chr20	2634697	2635586	890	*	5	2.65813e-19	0.000406227	0.00055977	9.62969e-05	-0.326781	-0.18637	NOP56, SNORD110
446	chr20	3052345	3053037	693	*	4	5.85017e-18	7.89729e-06	0.0032451	1.91472e-05	0.420927	0.34433	OXT
1252	chr20	3296780	3387969	91190	*	12	5.01751e-33	0.273366	8.59292e-06	0.00197496	0.324672	0.00176535	RNU6-1019P, U3, AL117334.1, C20orf194, UBE2V1P1
237	chr20	3656411	3675835	19425	*	15	1.45849e-51	0.00807494	0.00011866	3.71039e-07	0.659495	0.182684	ADAM33, SIGLEC1
1136	chr20	17663312	17673325	10014	*	7	1.34741e-21	0.113135	0.000206629	0.000955268	0.449086	0.105105	NA
1329	chr20	20353861	20433203	79343	*	12	4.58156e-36	0.370283	2.55783e-06	0.00344963	-0.59447	-0.128991	RALGAPA2
1541	chr20	23338416	23338621	206	*	2	3.18408e-17	0.92818	0.849096	0.956873	0.0108027	0.00363987	RP3-322G13.5
1315	chr20	25317526	25322514	4989	*	5	1.922e-19	0.218672	4.98435e-05	0.003192	0.351593	0.0567235	ABHD12
426	chr20	29848204	29978353	130150	*	16	1.25978e-27	0.008987	0.000349806	1.55385e-05	-0.467358	-0.182094	DKKL1P1, RNA5SP480, DEFB117, DEFB118, SNORA40, RP5-854E16.2, DEFB116, RPL31P3, HAUS6P2, DEFB119
563	chr20	30071913	30073209	1297	*	3	1.51873e-17	4.94122e-05	0.000218163	4.28899e-05	0.482275	0.366707	REM1
241	chr20	30279646	30310674	31029	*	21	2.815e-54	0.000798219	1.97192e-05	4.52215e-07	0.524735	0.14547	RP11-243J16.7, AL160175.1, BCL2L1
407	chr20	30637288	30640256	2969	*	15	3.67885e-52	0.0348494	4.73139e-06	1.21969e-05	0.61622	0.145303	RNA5SP482, HCK
982	chr20	33855747	33860001	4255	*	6	1.63678e-19	0.0100526	0.000502589	0.000445553	0.41137	0.0672159	MMP24, EDEM2, MMP24-AS1, RP4-614O4.11
1094	chr20	34682250	34700329	18080	*	11	1.3475e-23	0.0581724	0.00144197	0.000756773	0.374095	0.13581	EPB41L1
383	chr20	34730423	34743092	12670	*	11	2.39789e-31	0.000142917	0.000632903	8.63762e-06	0.360077	0.0471433	EPB41L1, RP11-234K24.3
1101	chr20	35527420	35559247	31828	*	4	4.02005e-18	0.244363	1.39236e-05	0.000799084	-0.374753	-0.115751	SAMHD1
716	chr20	35971497	35974307	2811	*	11	1.99829e-27	0.0465767	0.000811739	0.000116894	0.448616	0.129106	SRC
529	chr20	36144568	36148133	3566	*	9	2.822e-23	5.33834e-06	0.0107279	3.61858e-05	-0.491966	-0.380694	BLCAP
1337	chr20	39945816	39958249	12434	*	8	2.95359e-20	0.234316	0.00217457	0.00369597	0.380695	0.0915736	ZHX3
328	chr20	42983920	42984579	660	*	11	2.42709e-31	0.000353184	0.00261277	3.77471e-06	0.272338	0.160663	HNF4A
547	chr20	43028896	43036281	7386	*	9	4.93701e-24	2.0732e-05	0.00734326	3.9377e-05	0.33636	0.175319	HNF4A
44	chr20	43928207	43937273	9067	*	21	9.68021e-93	7.96093e-08	0.000140703	2.08985e-15	0.695077	0.279103	RBPJL, MATN4
577	chr20	45985832	45989595	3764	*	7	7.5213e-22	0.000833497	0.00367972	4.72483e-05	0.493266	0.24778	NA
289	chr20	48249702	48322124	72423	*	17	8.17688e-51	0.0309328	1.11751e-05	1.85406e-06	0.520558	0.0962108	B4GALT5
998	chr20	49269245	49289699	20455	*	10	1.10279e-23	0.0235335	0.00119821	0.000475387	0.401271	0.0588077	RP4-530I15.6, FAM65C
1395	chr20	52328319	52355164	26846	*	9	3.42825e-20	0.120936	0.00106098	0.00610801	-0.453883	-0.0390366	NA
1255	chr20	54819664	54824583	4920	*	10	1.11851e-24	0.363854	3.69196e-05	0.00199805	-0.397175	-0.101927	MC3R
703	chr20	55836224	55839524	3301	*	8	2.9451e-21	6.34937e-05	0.00327882	0.000106223	-0.443541	-0.287649	BMP7
872	chr20	56100143	56148206	48064	*	12	1.15081e-26	0.0346676	0.00144345	0.000240049	0.403141	0.0316795	PCK1, CTCFL
391	chr20	57042304	57043322	1019	*	3	1.2881e-17	0.000239215	0.000416985	9.71265e-06	0.358372	0.201874	APCDD1L
893	chr20	57090236	57094262	4027	*	6	4.44152e-20	7.35501e-05	0.0170007	0.000265189	0.483335	0.320971	APCDD1L-AS1
1475	chr20	58071136	58141587	70452	*	9	1.94039e-26	0.846592	3.29653e-06	0.0173966	-0.374723	-0.0648338	RP11-164D18.2
1128	chr20	58507171	58508888	1718	*	6	4.95846e-20	0.0129346	0.000260081	0.000887402	0.515255	0.134732	FAM217B, SYCP2
589	chr20	58547124	58570133	23010	*	9	4.15284e-26	0.0111109	0.00036758	5.19974e-05	0.355707	0.122035	CDH26
331	chr20	60996158	61003303	7146	*	10	1.31429e-28	3.03614e-05	0.00392889	3.96612e-06	0.415556	0.178934	RBBP8NL
1180	chr20	62288950	62288970	21	*	2	3.02666e-17	0.000618154	0.010228	0.00122483	-0.15638	-0.13504	NA
360	chr20	62367805	62373333	5529	*	17	1.30558e-52	0.0404493	9.93757e-07	6.15818e-06	0.578228	0.192502	RP4-583P15.15, LIME1, RP4-583P15.14, SLC2A4RG
584	chr20	62612592	62651290	38699	*	9	2.59935e-27	0.0579994	0.000618234	5.04221e-05	-0.626345	-0.157183	PRPF6, ZNF512B
882	chr21	16423363	16435482	12120	*	5	9.99683e-19	0.255104	0.000686132	0.000253313	0.409613	0.144164	NRIP1
686	chr21	18943419	18962890	19472	*	4	1.88738e-18	0.0136394	0.000251699	9.82375e-05	-0.42921	-0.152024	CXADR, Y_RNA
234	chr21	33245471	33304003	58533	*	16	5.18921e-48	0.000518361	3.4709e-05	3.57503e-07	0.397172	-0.0338226	HUNK
757	chr21	34009275	34031007	21733	*	5	1.23674e-19	0.00704389	0.000568982	0.000141188	0.417523	0.190443	SYNJ1
1000	chr21	35896737	35899082	2346	*	7	4.81223e-20	0.0136496	0.000925036	0.00047838	0.265504	0.145524	RCAN1
239	chr21	36004975	36044374	39400	*	17	3.19588e-74	0.103213	8.08377e-07	4.31985e-07	0.511395	0.123139	CLIC6
198	chr21	38363056	38381979	18924	*	15	6.90239e-46	0.000272739	0.000589326	1.054e-07	0.639347	0.214943	MRPL20P1, RIPPLY3
1405	chr21	40326600	40342778	16179	*	10	2.92961e-21	0.0767073	0.0100307	0.00694143	-0.493641	-0.100777	AF064858.6
182	chr21	40712739	40721078	8340	*	16	8.15192e-47	4.03891e-05	0.00125735	4.12374e-08	-0.552065	-0.119255	Y_RNA, HMGN1, snoU13
396	chr21	42853308	42934885	81578	*	25	3.20278e-24	0.017943	0.000411244	1.03796e-05	0.502788	0.120982	SNORA32, TMPRSS2, AP001610.9
995	chr21	43734404	43735935	1532	*	10	1.88667e-24	0.0119957	0.000497761	0.000468811	-0.357648	-0.177962	TFF3
1068	chr21	43884488	43887472	2985	*	3	2.74812e-17	0.00041831	0.00439988	0.000669551	-0.4697	-0.244849	NA
1463	chr21	44088823	44088948	126	*	3	2.45263e-17	0.00763422	0.0453031	0.0148433	-0.500189	-0.421193	PDE9A
802	chr21	45139229	45144343	5115	*	9	6.5938e-26	0.00996903	0.000442688	0.000174487	0.384596	0.10291	PDXK
985	chr21	45177726	45178331	606	*	2	3.61074e-17	0.000490102	0.000886018	0.000447468	-0.222702	-0.206935	PDXK
728	chr21	45502766	45523549	20784	*	12	3.81708e-27	0.00562387	9.86247e-05	0.000123935	0.457602	0.0521371	TRAPPC10
1446	chr21	46328106	46340517	12412	*	10	3.3722e-26	0.309628	1.5477e-05	0.0117263	0.389392	-0.0170519	ITGB2
165	chr21	47569479	47581558	12080	*	15	1.70748e-48	6.98483e-05	0.00185079	2.29893e-08	0.342272	0.139734	FTCD-AS1, FTCD, SPATC1L
409	chr22	17679738	17680737	1000	*	6	1.15336e-20	2.57365e-06	0.0129306	1.22676e-05	0.506318	0.315034	CECR1
865	chr22	18315228	18336910	21683	*	11	4.98665e-30	0.218432	0.000339278	0.000230215	0.317869	0.0638311	MICAL3
1537	chr22	18436985	18455760	18776	*	5	5.21513e-18	0.916889	0.387742	0.752424	-0.404189	-0.0166862	MICAL3
184	chr22	19707892	19711036	3145	*	15	5.0836e-37	8.13195e-09	0.0093266	5.02313e-08	0.466016	0.262925	SEPT5, GP1BB
570	chr22	19749961	19752522	2562	*	7	4.34758e-21	0.00038987	0.00331702	4.45719e-05	0.340849	0.13096	TBX1
1016	chr22	19877590	19888797	11208	*	12	4.43928e-31	0.153696	0.000392633	0.000509206	-0.567498	-0.13028	TXNRD2
188	chr22	22898379	22902045	3667	*	14	1.11943e-46	0.000100097	0.000100125	6.41039e-08	-0.531314	-0.198435	LL22NC03-63E9.3, PRAME
1071	chr22	23603351	23626455	23105	*	14	5.2443e-38	0.230789	3.6854e-06	0.000678587	0.434585	0.00139355	BCR, FBXW4P1, RN7SL263P
1508	chr22	28412379	28489955	77577	*	9	2.74329e-21	0.677162	0.000114726	0.0407375	-0.432817	-0.0810337	TTC28, RN7SL757P
1010	chr22	29474956	29504597	29642	*	7	7.84267e-22	0.00567473	6.21396e-05	0.00049575	-0.510343	-0.162547	KREMEN1, CTA-747E2.10
1047	chr22	30125642	30133520	7879	*	6	5.84418e-21	0.0891731	3.08503e-05	0.000574016	-0.420928	-0.120442	CABP7, ZMAT5
121	chr22	30440436	30478767	38332	*	19	7.06633e-49	3.98467e-05	0.00380379	1.49301e-09	0.753611	0.276355	HORMAD2, CTA-85E5.10, CNN2P1
468	chr22	30901249	30901707	459	*	5	1.97218e-18	2.05901e-05	0.00119339	2.37197e-05	0.524966	0.333779	SEC14L4
204	chr22	31477504	31482922	5419	*	15	2.32372e-53	0.000224337	1.98616e-05	1.30607e-07	0.470011	0.180351	SMTN, RP3-412A9.16
601	chr22	32058214	32061711	3498	*	8	2.06265e-23	0.00061013	0.00118341	5.66318e-05	-0.358225	-0.159651	PISD
1223	chr22	33910250	34053370	143121	*	15	1.029e-44	0.159561	1.23841e-06	0.00163599	0.480844	0.0622648	LARGE
745	chr22	36753706	36766620	12915	*	13	6.61949e-23	0.07018	0.00315342	0.000135063	0.375573	0.0532716	MYH9
254	chr22	38705004	38713453	8450	*	13	1.4455e-41	0.0218027	0.00118558	7.10979e-07	-0.44775	-0.108052	CSNK1E
1288	chr22	38964238	38966705	2468	*	8	5.31011e-23	0.17405	2.95401e-05	0.00254138	0.680458	0.150261	DMC1
465	chr22	40095800	40099982	4183	*	3	8.61146e-18	0.000911915	0.000649434	2.34092e-05	-0.33841	-0.210193	NA
64	chr22	40380991	40417285	36295	*	22	3.60159e-70	1.16215e-07	0.000117883	9.36978e-13	0.586164	-0.0336049	FAM83F
1466	chr22	41967907	41985886	17980	*	9	4.22484e-24	0.686819	9.71434e-06	0.0153975	0.393858	0.0168906	CSDC2, PMM1
343	chr22	42086821	42112066	25246	*	11	5.33106e-31	0.00108336	0.00311767	4.78873e-06	0.793863	0.257176	C22orf46, Z83840.1, MEI1, HMGN2P10
680	chr22	42240675	42271413	30739	*	7	6.8611e-22	0.0509586	0.000451375	9.54946e-05	-0.266926	-0.0374091	SREBF2
1369	chr22	42310476	42316176	5701	*	9	3.32582e-24	0.23938	8.56666e-05	0.00517617	0.511414	0.123019	SHISA8
474	chr22	42750219	42764390	14172	*	8	1.31066e-22	0.000683509	0.000980055	2.47328e-05	-0.558896	-0.194545	Z83851.1
1297	chr22	42775394	42804523	29130	*	11	7.15313e-29	0.291566	3.50308e-05	0.00277513	-0.555735	-0.0850189	NFAM1
1064	chr22	43683520	43698872	15353	*	8	3.21699e-21	0.255326	0.000247409	0.000653583	-0.605398	-0.187028	SCUBE1
604	chr22	44421694	44428352	6659	*	7	9.31128e-21	0.000130742	0.00687051	5.82501e-05	0.208136	0.10165	PARVB
1340	chr22	44480464	44505040	24577	*	6	1.60964e-19	0.317965	9.04515e-05	0.00377558	-0.337093	-0.0945315	PARVB
1451	chr22	45809319	45809375	57	*	2	5.50347e-17	0.00712609	0.0383068	0.0124211	0.320315	0.287208	SMC1B
891	chr22	46528517	46547117	18601	*	11	2.83489e-32	0.102937	6.20102e-05	0.000264718	0.541542	0.125446	PPARA
1241	chr22	48960616	48970763	10148	*	5	4.6175e-19	0.241939	1.5922e-05	0.00189437	0.381981	0.0604221	FAM19A5
1408	chr22	50157835	50170670	12836	*	14	2.36739e-44	0.451867	4.64766e-07	0.00732719	0.483504	-0.0259762	BRD1
315	chr22	50525327	50528752	3426	*	10	5.19714e-32	0.00182659	0.00121382	3.21881e-06	0.578426	0.187525	MOV10L1
1176	chr22	50582376	50585393	3018	*	5	5.06977e-19	0.062846	5.37854e-05	0.00119405	-0.488677	-0.124007	MOV10L1
302	chr3	4867340	4928788	61449	*	21	2.26699e-38	0.00284456	1.90599e-05	2.42611e-06	0.564063	0.0181067	ITPR1, AC018816.3, snoU13
1015	chr3	8543451	8574129	30679	*	13	1.89495e-29	0.210805	0.000467395	0.000508116	0.569598	0.0963858	LMCD1, LMCD1-AS1
1157	chr3	9944212	9950984	6773	*	4	7.52817e-18	0.0153373	0.00945039	0.00108295	0.350769	0.208121	IL17RE
308	chr3	10137658	10153222	15565	*	15	7.23113e-52	0.0119663	3.48649e-06	3.00079e-06	0.250088	0.062475	FANCD2, FANCD2OS
586	chr3	10205719	10206396	678	*	6	2.08639e-20	0.000943716	0.00095652	5.10521e-05	-0.373817	-0.15035	NA
297	chr3	11592700	11600889	8190	*	12	8.933e-32	0.00164169	0.00256482	2.20427e-06	-0.533622	-0.228314	ATG7, VGLL4
1440	chr3	13932454	13936753	4300	*	5	7.13383e-19	0.463928	0.000128336	0.0109823	0.394059	0.0714443	NA
958	chr3	14669666	14693068	23403	*	10	8.27828e-29	0.215624	0.000142496	0.000398298	0.426133	0.111404	AC090952.5
273	chr3	15139756	15139826	71	*	2	1.91819e-17	4.44832e-07	0.000224928	1.12569e-06	-0.260621	-0.215421	ZFYVE20
1453	chr3	16510689	16524406	13718	*	6	7.82472e-19	0.46113	0.00015674	0.0127715	0.41854	0.0274844	RFTN1
1341	chr3	17520378	17676954	156577	*	5	2.37597e-18	0.700808	1.79045e-05	0.00379527	-0.492575	-0.105752	TBC1D5
613	chr3	20082425	20167451	85027	*	11	1.00734e-28	0.00134528	0.000751543	6.14114e-05	0.393667	0.0664265	KAT2B
1311	chr3	23988091	24023098	35008	*	9	3.19568e-23	0.524924	0.000159274	0.00303538	0.43243	0.0940714	NR1D2
713	chr3	24537177	24538388	1212	*	7	1.34721e-20	7.98441e-06	0.0379974	0.000114775	0.51858	0.41619	THRB-AS1, RP11-317L10.1
1441	chr3	37995881	38009911	14031	*	6	9.99004e-20	0.643194	0.000140518	0.01103	0.333676	0.105659	CTDSPL
852	chr3	38842455	38865284	22830	*	6	4.58197e-19	0.000683424	0.0104399	0.000214207	-0.30857	-0.188757	NA
351	chr3	42170685	42201380	30696	*	14	6.62868e-40	0.00696544	0.00034298	5.39623e-06	-0.343951	-0.123961	TRAK1, TPMTP2
143	chr3	42895364	42946216	50853	*	18	1.87449e-50	0.000120475	0.000293397	7.0777e-09	0.365997	0.0953247	ACKR2, RP11-141M3.5, KRBOX1, KRBOX1, HNRNPA1P22, CYP8B1
1111	chr3	43406908	43431426	24519	*	7	5.07634e-21	0.104327	7.32237e-05	0.000827393	-0.58864	-0.208996	SNRK, ANO10
181	chr3	46910924	46923503	12580	*	15	1.00402e-42	3.41531e-05	0.00221233	4.03407e-08	0.416574	0.164616	PTH1R, MYL3
1108	chr3	46950416	46974965	24550	*	7	4.53449e-21	0.0132169	0.000363126	0.000816078	0.360789	0.136579	CCDC12
112	chr3	49451217	49461563	10347	*	17	1.29565e-45	2.48056e-07	0.00524996	7.26408e-10	0.545189	0.241818	TCTA, NICN1-AS1, AMT, NICN1
1096	chr3	49718845	49738081	19237	*	10	1.21267e-27	0.171149	0.000214315	0.000771169	0.370597	0.0735983	APEH, RNF123, MST1, AC099668.5
98	chr3	50192264	50208690	16427	*	19	7.64656e-71	3.26578e-05	2.09097e-05	1.52174e-10	-0.465598	-0.17295	SEMA3F, RP11-493K19.3
270	chr3	50297552	50304463	6912	*	15	4.37431e-29	1.41563e-06	0.00424449	1.02458e-06	-0.401449	0.0794337	U73166.2, SEMA3B-AS1
449	chr3	50312389	50315885	3497	*	15	3.07737e-42	0.037657	6.51609e-06	1.98404e-05	-0.421166	0.0372169	SEMA3B
381	chr3	50337172	50350748	13577	*	12	1.85689e-34	0.00102485	0.000170032	7.90492e-06	0.597464	0.145411	HYAL1
120	chr3	50375674	50379074	3401	*	16	1.61794e-55	2.1966e-05	1.60282e-05	1.46638e-09	0.597602	0.276483	ZMYND10-AS1, RASSF1, ZMYND10
927	chr3	50392556	50396252	3697	*	5	4.767e-20	0.0244536	9.23841e-05	0.000323962	-0.330379	-0.125468	CYB561D2, XXcos-LUCA11.5, TMEM115
911	chr3	50658081	50676567	18487	*	8	1.29957e-22	0.175156	0.000334931	0.000296451	0.483548	-0.0167176	MAPKAPK3
854	chr3	52223951	52232028	8078	*	14	9.75322e-52	0.308707	1.17715e-06	0.000214502	0.472103	0.0655857	ALDOAP1
988	chr3	52745662	52776715	31054	*	6	6.28714e-21	0.049532	8.45774e-05	0.00045269	0.508109	0.112004	RP5-966M1.5, NEK4
295	chr3	57144290	57198244	53955	*	16	5.55103e-29	0.00034691	0.00158667	1.96577e-06	-0.580329	-0.194092	RP11-157F20.1, IL17RD
1330	chr3	61556809	61656617	99809	*	8	8.38079e-21	0.0530173	0.000895469	0.00345401	0.292355	0.0461698	PTPRG
827	chr3	64211155	64225108	13954	*	5	2.78913e-19	0.00119541	0.000202883	0.000192823	-0.563351	0.0384241	PRICKLE2
847	chr3	64635369	64670562	35194	*	12	2.16011e-24	0.0540495	0.00284598	0.000208843	0.55286	0.138046	ADAMTS9
1350	chr3	66534050	66548117	14068	*	7	2.54322e-21	0.149146	0.000134105	0.00409337	-0.485199	-0.134174	LRIG1
342	chr3	71804002	71804142	141	*	6	3.87867e-20	3.29583e-07	0.0113538	4.59009e-06	0.664677	0.599004	GPR27
1376	chr3	72192554	72201531	8978	*	9	7.78908e-21	0.229585	0.000998494	0.00533705	0.304231	0.0727076	LINC00870, LINC00877
1249	chr3	72936145	73002225	66081	*	15	5.93486e-57	0.812567	1.1437e-07	0.00195368	-0.564087	-0.0678702	GXYLT2, FTH1P23
1497	chr3	73610745	73663565	52821	*	10	2.92085e-26	0.898206	8.72624e-06	0.0248811	0.491287	-0.0201878	PDZRN3, RNU7-119P
940	chr3	81811125	81812228	1104	*	6	2.20669e-19	0.0833107	0.00276665	0.000356281	0.327559	0.135358	GBE1, RP11-142L1.1
1370	chr3	83984245	84851738	867494	*	9	2.38531e-20	0.0516409	0.00145753	0.00518683	-0.459377	-0.157885	SRRM1P2, AC107025.1, AC108696.1, LINC00971, RP11-651J20.1
626	chr3	101540573	101568188	27616	*	22	1.23506e-23	0.0136859	0.000446648	6.47087e-05	0.402387	0.0950634	NXPE3, NFKBIZ, RP11-49I4.3
448	chr3	101817777	101954626	136850	*	13	1.2051e-36	0.00957643	4.58416e-05	1.95583e-05	0.379914	0.0560432	ZPLD1
459	chr3	111436742	111482267	45526	*	17	3.61292e-42	0.00339968	0.000179393	2.16507e-05	0.533469	0.113621	PLCXD2, PHLDB2
156	chr3	112876217	112930348	54132	*	17	4.56244e-79	0.0816705	5.14353e-06	1.75093e-08	-0.670287	-0.125797	RP11-572M11.4, BOC, RP11-572M11.3
910	chr3	112948716	112981348	32633	*	18	3.76085e-32	0.266054	0.000701307	0.000295209	-0.404908	-0.0870984	BOC
1247	chr3	114172431	114175762	3332	*	3	1.45543e-17	0.259632	0.000110638	0.00194529	-0.477294	-0.187677	RP11-197K3.1, ZBTB20
1057	chr3	121820161	121902561	82401	*	11	2.28385e-22	0.0287034	0.00156163	0.000614393	-0.331395	-0.0619861	CD86, CASR
147	chr3	122294966	122329499	34534	*	16	4.28065e-51	0.000394011	0.000615976	1.11333e-08	0.519778	0.149905	PARP15
1146	chr3	125903092	125927213	24122	*	4	1.62164e-18	0.0715663	2.80691e-05	0.00100632	0.632975	0.114257	ALDH1L1-AS2, ALDH1L1
1495	chr3	125986472	126007421	20950	*	11	1.73962e-18	0.164744	0.00693221	0.0241142	0.486236	0.149319	RP11-71E19.1
235	chr3	127608818	127678492	69675	*	18	3.81007e-70	0.0910413	9.6125e-07	3.60375e-07	0.650523	0.161195	KBTBD12
258	chr3	128209319	128212269	2951	*	12	1.7335e-30	1.27148e-06	0.0178541	7.85478e-07	-0.35799	-0.186212	RP11-475N22.4, GATA2
885	chr3	128764824	128769740	4917	*	6	1.41209e-19	0.0341431	0.000134664	0.000257763	0.464578	0.243002	RP11-434H6.2
815	chr3	129309650	129323930	14281	*	15	1.32673e-30	0.248768	5.89934e-05	0.000183885	-0.463319	-0.116501	RN7SL752P, PLXND1
159	chr3	130951130	131100418	149289	*	18	1.15026e-64	1.03163e-05	1.90959e-05	1.83539e-08	0.645665	0.179146	NEK11, NUDT16P1, RP11-933H2.4
526	chr3	134094099	134124988	30890	*	12	8.59432e-30	0.0165699	0.000305251	3.44576e-05	0.398019	0.139693	HMGN1P9, AMOTL2
485	chr3	137228231	137478664	250434	*	13	9.90658e-40	0.165959	2.59523e-05	2.78115e-05	0.654927	0.0473709	NPM1P17, RNA5SP142, RP11-575C1.1
77	chr3	138679358	138763875	84518	*	29	1.31843e-58	2.67638e-07	7.63635e-06	1.30539e-11	0.63265	0.159405	MRPS22, PRR23A, PRR23B, PRR23C
767	chr3	145940220	145968389	28170	*	3	1.17721e-17	0.00160684	0.000164617	0.000149677	0.384418	0.253631	PLSCR4
656	chr3	149051362	149051523	162	*	3	7.68912e-18	2.1036e-05	0.00841616	8.28152e-05	0.316242	0.271942	RP11-206M11.7, TM4SF18
266	chr3	149233644	149299952	66309	*	16	9.78705e-55	0.263692	6.99723e-05	9.53767e-07	0.357076	0.0372826	RNU6-1098P, WWTR1
87	chr3	149490140	149530978	40839	*	19	1.0705e-114	0.00611243	5.19946e-07	6.30575e-11	0.453735	0.0792366	RNF13, ANKUB1, RNU6-507P
552	chr3	155244042	155312531	68490	*	6	2.49905e-21	0.000160506	0.00065165	4.1363e-05	0.55389	0.0476299	PLCH1
799	chr3	155524234	155571371	47138	*	11	1.13617e-32	0.309518	6.03236e-05	0.000170496	-0.266235	-0.0751982	SLC33A1
151	chr3	156827696	156848854	21159	*	21	1.61564e-61	0.0138319	4.3719e-05	1.36955e-08	0.301153	0.0400034	LINC00880
257	chr3	158991378	159411756	420379	*	20	1.1299e-37	0.0531256	0.000176854	7.48832e-07	0.566945	0.0426843	IQCJ-SCHIP1, MIR3919, RP11-441M10.1
1052	chr3	169530817	169540297	9481	*	9	1.56667e-24	0.0261699	0.000597299	0.000591623	0.381027	0.162404	LRRIQ4
1313	chr3	170588937	170700805	111869	*	14	5.03195e-38	0.702885	5.59681e-06	0.00304637	0.575432	0.0753667	EIF5A2, KLF7P1
1222	chr3	171764199	171814909	50711	*	10	1.0939e-25	0.100438	0.000403514	0.00162791	0.445982	0.0297758	FNDC3B
122	chr3	172208102	172353824	145723	*	28	7.92559e-55	0.00101833	4.08575e-05	2.00645e-09	0.496109	0.0964961	AC007919.18, TNFSF10, RP11-408H1.3, SLC31A1P1, NCEH1
280	chr3	172429000	172468745	39746	*	16	2.22071e-62	0.080048	6.79573e-06	1.49668e-06	0.484796	0.102278	ECT2, NCEH1
1378	chr3	177542099	177623356	81258	*	10	1.51125e-24	0.074565	6.09371e-05	0.00548874	0.423395	0.0443295	RP11-91K9.1
1091	chr3	183672548	183721438	48891	*	9	1.0817e-24	0.0358818	5.48322e-05	0.000753219	-0.654717	-0.0729814	ABCC5
1170	chr3	184037523	184038317	795	*	6	1.21023e-19	0.0258624	0.00322037	0.00114735	0.525863	0.197405	EIF2B5, EIF4G1
842	chr3	184100468	184107534	7067	*	10	1.59766e-27	0.203563	0.000348618	0.00020239	0.250783	0.0572913	EIF2B5, CHRD
907	chr3	185046594	185110123	63530	*	17	6.99806e-36	0.0547084	2.74885e-05	0.000285879	-0.340534	-0.0395144	MAP3K13
899	chr3	185815955	185825565	9611	*	8	6.98752e-25	0.0568282	0.000156939	0.000275078	-0.674333	-0.219214	ETV5, DGKG
733	chr3	186501375	186512707	11333	*	13	9.94324e-39	0.014328	8.40078e-06	0.000129111	-0.441169	-0.119099	EIF4A2, SNORD2, SNORA63, SNORA81, SNORA63, SNORA4, RP11-573D15.9, RFC4
1471	chr3	193571553	193587780	16228	*	5	4.34676e-18	0.604856	0.000253156	0.0163193	0.586419	0.133893	NA
856	chr3	193662961	193687858	24898	*	6	5.04131e-21	0.0467933	0.000152668	0.000220316	-0.427408	-0.159918	RP11-699L21.1
760	chr3	193855143	193884848	29706	*	18	3.58568e-28	0.1675	5.47764e-05	0.000142593	0.294963	-0.0252003	HES1, RN7SL215P
78	chr3	193990908	194034055	43148	*	36	2.637e-99	0.00313649	3.40722e-06	1.33276e-11	-0.550329	-0.0889575	RP11-513G11.2, LINC00887
271	chr3	194688488	194715513	27026	*	14	2.51558e-43	0.058033	0.000436844	1.07168e-06	0.580417	0.111093	NA
1154	chr3	195625657	195634428	8772	*	8	1.0634e-21	0.0010535	0.0427295	0.001055	-0.456847	-0.286881	TNK2
401	chr3	195869059	195870249	1191	*	5	2.41581e-19	3.97194e-06	0.00364414	1.08865e-05	0.344062	0.239783	LINC00885
599	chr3	195946348	195946851	504	*	4	8.9814e-19	0.000568581	0.000728097	5.65361e-05	-0.303803	-0.174673	SLC51A, PCYT1A
685	chr3	196746085	196754322	8238	*	7	4.40307e-22	0.00232856	0.000449751	9.76115e-05	-0.421401	-0.139489	MFI2
59	chr4	681086	686870	5785	*	21	6.8171e-100	7.36419e-07	4.25233e-06	1.58003e-13	0.730309	0.183104	MFSD7
210	chr4	1042018	1049922	7905	*	17	4.3346e-42	5.47599e-06	0.000187476	1.54851e-07	-0.585044	-0.211583	NA
368	chr4	1202272	1203049	778	*	15	5.37717e-28	9.5314e-08	0.0515941	6.71442e-06	-0.616208	-0.391993	SPON2
1134	chr4	1409497	1497141	87645	*	11	6.20207e-27	0.0530148	0.000840089	0.000940886	-0.619234	-0.193483	NA
1397	chr4	1796868	1800987	4120	*	6	4.24289e-21	0.505162	1.93467e-05	0.00655007	0.370893	0.0531829	FGFR3
84	chr4	2758176	2793774	35599	*	19	6.58509e-97	2.71068e-05	1.11467e-06	2.65064e-11	0.639575	0.201844	NA
171	chr4	3370988	3373405	2418	*	19	5.97068e-63	0.000517479	6.53904e-05	3.36513e-08	-0.595389	-0.15978	RGS12
813	chr4	5055867	5386316	330450	*	17	4.64305e-22	0.00526395	0.00245578	0.000181865	-0.43118	-0.0918275	STK32B
527	chr4	8185163	8207058	21896	*	20	7.41478e-38	0.0430306	6.64195e-06	3.4498e-05	0.54151	0.123326	SH3TC1
581	chr4	8394657	8396410	1754	*	7	2.09846e-22	0.00803678	0.00158148	4.94804e-05	-0.206024	-0.0892328	RNA5SP152, ACOX3
1303	chr4	10459352	10460237	886	*	4	6.11269e-18	0.00104299	0.0324605	0.00279757	0.297905	0.215995	NA
419	chr4	13537302	13540946	3645	*	15	1.43736e-29	1.71515e-06	0.0289736	1.39357e-05	0.518213	0.377721	NA
1363	chr4	15658307	15683124	24818	*	7	7.12676e-23	0.44794	6.78067e-06	0.00478327	0.459284	0.0526283	FBXL5
1310	chr4	23879493	23890254	10762	*	8	2.76429e-19	0.0121793	0.0313758	0.00303257	0.563669	0.171551	PPARGC1A
573	chr4	25610743	25657628	46886	*	14	9.7182e-36	0.00447774	0.000926569	4.60104e-05	0.662703	0.205303	RP11-302F12.3, RP11-302F12.2, SLC34A2
115	chr4	38101935	38113437	11503	*	18	3.70552e-73	0.00285642	4.56152e-05	8.95871e-10	-0.462088	-0.144994	TBC1D1
164	chr4	39446483	39459897	13415	*	14	9.83008e-39	1.78534e-07	0.00395217	2.06664e-08	0.819128	0.201354	KLB, RPL9
1213	chr4	40507588	40519094	11507	*	10	1.32604e-22	0.000977075	0.0245539	0.00154654	0.497355	0.20798	RBM47
894	chr4	41289520	41306543	17024	*	5	1.37601e-18	0.100372	0.000246564	0.000266001	0.417659	0.144731	Y_RNA
26	chr4	41867562	41883172	15611	*	28	1.34147e-112	3.03063e-13	8.43785e-06	4.94679e-23	0.682467	0.271138	LINC00682
670	chr4	54439820	54458819	19000	*	9	2.03699e-25	0.00663429	0.00169819	8.78251e-05	0.491836	0.199533	FIP1L1, RP11-18M17.1, LNX1
263	chr4	56502864	56685969	183106	*	22	8.24237e-33	0.00304974	0.00139916	8.62487e-07	0.417072	0.148656	RNU6-276P, NMU
213	chr4	57941240	57976034	34795	*	18	1.28578e-54	0.000134435	7.92739e-06	1.68565e-07	0.512067	0.160771	IGFBP7-AS1, IGFBP7, snoU13
749	chr4	71479542	71511557	32016	*	8	2.74212e-23	0.00115869	0.000729278	0.000137758	0.51843	0.127168	ENAM
605	chr4	76439686	76481299	41614	*	15	1.30573e-53	0.467399	3.92909e-06	5.82564e-05	-0.529825	-0.0626229	THAP6, C4orf26, RCHY1
1055	chr4	77322186	77345848	23663	*	10	7.1105e-23	0.0171351	0.0027014	0.000611278	0.550002	0.122162	RP11-356M17.1, SNORD50, CCDC158
741	chr4	77871616	77899442	27827	*	13	7.70649e-31	0.0239296	8.26724e-05	0.000133813	0.290712	0.0470844	SEPT11, TXNP6
1371	chr4	82529431	82646474	117044	*	6	1.94813e-18	0.0323695	0.0129821	0.00526091	-0.360467	-0.161918	RASGEF1B, RP11-689K5.3
915	chr4	87932378	87945786	13409	*	5	2.01372e-18	0.0226338	0.000344274	0.000308741	0.419707	0.106025	AFF1
665	chr4	99417260	99430524	13265	*	4	5.09888e-18	6.07617e-05	0.00461809	8.60322e-05	-0.389922	-0.248211	RP11-724M22.1, TSPAN5
857	chr4	100274660	100356714	82055	*	7	4.81067e-22	0.00481871	0.000249684	0.000221513	0.403245	-0.00182123	ADH7
1312	chr4	108681881	108745325	63445	*	4	4.61282e-18	0.0145227	0.00156331	0.00304571	0.363381	0.114033	NA
898	chr4	122301963	122302680	718	*	9	4.38067e-22	0.000148271	0.0231154	0.000273235	0.481544	0.198927	QRFPR
830	chr4	122706839	122722866	16028	*	13	2.3256e-36	0.0873995	5.93404e-05	0.000193624	-0.351257	-0.0710395	EXOSC9
977	chr4	129491708	129522639	30932	*	9	6.87163e-22	0.00111284	0.00634014	0.000438072	0.398845	0.0750275	RP11-184M15.2
704	chr4	129658416	129730670	72255	*	13	7.18479e-32	0.0323475	0.000452756	0.000107845	-0.442697	-0.0785034	snoU13
1349	chr4	140715994	140754475	38482	*	8	1.6143e-21	0.197074	4.54896e-05	0.00407378	-0.277564	-0.155248	MAML3
1155	chr4	144275126	144284260	9135	*	7	3.67471e-19	0.00665526	0.0137965	0.00105663	0.434368	0.173784	GAB1
1283	chr4	146408957	146461062	52106	*	10	7.6876e-23	0.21911	0.000649088	0.00248076	0.322164	0.103935	SMAD1, SMAD1-AS2, SMAD1-AS1
1442	chr4	146761480	146800380	38901	*	7	1.04548e-21	0.361245	2.96908e-05	0.0110386	0.431527	0.0752313	ZNF827
1477	chr4	152497178	152570638	73461	*	8	7.22165e-20	0.0508402	0.00201513	0.0178652	0.285926	-0.0282412	FAM160A1, RN7SKP35
1044	chr4	155412635	155461510	48876	*	10	1.67963e-26	0.045288	0.000275916	0.000570005	0.438531	0.062032	RP11-158C21.2, DCHS2, PLRG1
1392	chr4	157771474	157865254	93781	*	6	2.22287e-20	0.819288	9.28637e-06	0.00604411	-0.304333	-0.0666577	PDGFC
422	chr4	159733522	159827486	93965	*	19	8.77232e-40	0.0033317	6.95815e-06	1.41651e-05	0.549427	-0.0691845	FNIP2, C4orf45
627	chr4	160127802	160188423	60622	*	11	7.05331e-29	0.00371944	0.000165259	6.50908e-05	0.420191	0.124837	RAPGEF2
202	chr4	165877128	165930559	53432	*	16	1.46477e-52	7.78329e-05	0.000120676	1.1583e-07	0.435883	0.153584	RP11-366M4.8, FAM218A, RP11-366M4.12, TRIM61, RP11-366M4.11, RP11-366M4.13
51	chr4	174415662	174437333	21672	*	35	2.38601e-51	3.35436e-12	0.000887275	1.43947e-14	0.638149	0.276411	NA
1042	chr4	175444181	175456347	12167	*	5	1.74515e-18	0.000128138	0.0319837	0.000560516	0.350866	0.183546	HPGD, RP11-440I14.2
747	chr4	184908541	184909509	969	*	9	1.10604e-21	4.04199e-05	0.00732681	0.000136982	-0.212959	-0.147243	STOX2, RP11-739P1.2
1039	chr4	185940019	185942529	2511	*	10	2.02098e-24	0.105975	0.00112784	0.000558451	-0.204574	-0.0421591	HELT
1485	chr4	187070481	187079127	8647	*	4	1.71783e-17	0.0368206	0.0346959	0.0211712	0.334158	0.0809466	FAM149A, RP11-173M11.2
834	chr4	187563992	187618483	54492	*	12	4.07583e-23	0.0570123	0.00266558	0.000198389	0.305544	0.0869784	FAT1
104	chr4	188895390	188937851	42462	*	19	5.84027e-50	7.18922e-08	0.00392494	2.74326e-10	0.625529	0.306187	ZFP42
1424	chr5	471171	473452	2282	*	8	1.27199e-19	0.168862	0.000265327	0.00841824	-0.293696	-0.0917631	EXOC3, CTD-2228K2.7, CTD-2228K2.5, SLC9A3
1248	chr5	1224849	1225355	507	*	5	2.28286e-19	0.000701803	0.0250385	0.00195327	0.20294	0.139332	SLC6A19
523	chr5	1294729	1298891	4163	*	11	1.52771e-32	0.124938	0.000238135	3.34409e-05	0.741489	0.143723	TERT
1212	chr5	1499204	1501109	1906	*	4	7.50835e-18	0.04805	0.00953153	0.00154224	0.255525	0.140274	LPCAT1
361	chr5	2835694	2890332	54639	*	14	4.05449e-29	2.34274e-05	0.00641212	6.20114e-06	-0.388252	-0.234767	NA
460	chr5	3181925	3182057	133	*	2	2.60538e-17	1.22475e-05	0.000373405	2.16631e-05	-0.272519	-0.217606	NA
291	chr5	5047629	5103406	55778	*	14	1.69009e-39	0.00320822	0.000448845	1.90343e-06	0.461602	0.0130237	LINC01020, CTD-2247C11.4, CTD-2247C11.5
1447	chr5	5330484	5340467	9984	*	6	3.46917e-19	0.701302	0.000206456	0.0118157	0.270791	0.00484687	NA
1351	chr5	10594809	10618486	23678	*	7	1.38439e-21	0.513052	1.4861e-05	0.00411477	0.324575	0.00809777	ANKRD33B
892	chr5	14155708	14174713	19006	*	8	3.77341e-22	0.000291341	0.0158342	0.000264882	-0.31585	-0.147586	TRIO
1199	chr5	14305501	14354817	49317	*	11	1.23662e-31	0.149997	9.03254e-06	0.00139589	-0.496903	-0.120686	TRIO
72	chr5	14432378	14461092	28715	*	20	4.36698e-73	1.47704e-05	3.86044e-05	6.59919e-12	-0.547997	-0.189582	TRIO
1479	chr5	14581701	14611288	29588	*	11	6.62735e-29	0.534763	4.77969e-06	0.0186047	0.435059	0.0194401	FAM105A
822	chr5	31401409	31408578	7170	*	3	3.90009e-18	0.00129242	6.89181e-05	0.000186988	-0.425599	-0.251527	DROSHA
452	chr5	31809346	31889373	80028	*	21	4.1658e-24	0.145186	0.000157873	2.04257e-05	-0.446837	-0.0978531	PDZD2, snoU13, RNU6-760P, RPL5P14, RNU6-358P, CTD-2290C23.1, CTD-2290C23.2, AC025458.1
1469	chr5	32451259	32531247	79989	*	10	1.07426e-28	0.811229	4.75187e-06	0.016149	-0.227829	-0.02089	CTD-2290P7.1
380	chr5	34042521	34124590	82070	*	12	9.56682e-30	0.000153152	0.00552843	7.80893e-06	-0.342315	-0.165281	RP11-1084J3.4, C1QTNF3
797	chr5	34683189	34704056	20868	*	12	7.91028e-31	0.0608644	0.000767421	0.000169939	0.501539	0.0595049	RAI14
1149	chr5	35921208	35938692	17485	*	8	3.22633e-23	0.367328	0.000231608	0.00101241	-0.327061	-0.0678743	CAPSL
1327	chr5	37834909	37834999	91	*	3	2.65406e-17	0.0121567	0.00999678	0.00342614	-0.148848	-0.111036	GDNF
849	chr5	38454512	38462772	8261	*	5	2.58697e-19	0.00146533	7.22286e-05	0.000209941	0.329834	0.0440016	EGFLAM, CTD-2263F21.1
126	chr5	54180665	54281733	101069	*	20	1.36765e-47	0.000728871	0.000462828	3.40654e-09	-0.390437	-0.0535759	RP11-45H22.3, ESM1
384	chr5	55498233	55556431	58199	*	12	1.47015e-33	0.0193417	0.0006691	8.66185e-06	-0.502263	-0.182861	ANKRD55, RNA5SP185
207	chr5	56111596	56173937	62342	*	18	3.81887e-59	0.378095	2.32694e-05	1.31539e-07	0.522734	0.0971687	MAP3K1, snoU13, AC008937.2
86	chr5	58295770	58453140	157371	*	40	4.32827e-142	0.0986439	1.34013e-08	5.90841e-11	-0.501364	-0.118861	RP11-266N13.2, PDE4D
705	chr5	64921203	64960393	39191	*	5	3.46894e-19	0.00838507	0.000328789	0.000108015	-0.3312	-0.142754	TRAPPC13, CTC-534A2.2, TRIM23
981	chr5	66117949	66146233	28285	*	14	4.38977e-33	0.0992259	5.89767e-05	0.00044527	-0.212691	-0.0669205	MAST4
163	chr5	72379408	72468158	88751	*	22	2.1465e-40	0.0148592	0.000193766	1.97436e-08	0.569729	0.139688	FCHO2, Y_RNA, TMEM171, RP11-232L2.2, RP11-232L2.1, AC116345.1
602	chr5	72596701	72607795	11095	*	11	5.76868e-27	0.000478087	0.00282749	5.71833e-05	0.548953	0.103562	NA
818	chr5	73912665	73935668	23004	*	12	2.60175e-33	0.127846	4.03871e-05	0.000185536	-0.546351	-0.154313	ENC1
129	chr5	76114522	76250527	136006	*	33	5.7391e-62	0.00474176	1.74311e-05	4.01291e-09	0.613062	0.135544	F2RL1, S100Z, RNU6ATAC36P, CRHBP, RN7SL208P
1433	chr5	77787281	77807464	20184	*	13	2.59728e-33	0.287847	4.30279e-06	0.00928167	-0.486317	-0.0455671	LHFPL2
101	chr5	78315020	78407153	92134	*	21	1.11786e-69	0.000185482	5.40857e-05	2.56341e-10	0.609995	0.14572	BHMT2, DMGDH
790	chr5	81682829	81931501	248673	*	14	5.24416e-31	0.0394228	0.00103042	0.000166663	0.406102	-0.0441245	CTD-2015A6.1, CTD-2015A6.2
544	chr5	90163501	90349551	186051	*	12	2.08853e-24	0.0982385	0.000655435	3.86925e-05	0.435755	0.0216163	GPR98, CTD-2266L18.1
1139	chr5	92603169	92665928	62760	*	10	9.84535e-27	0.584302	7.76718e-05	0.000966946	-0.404508	-0.111746	POLD2P1
551	chr5	92847019	92909434	62416	*	17	4.78376e-52	0.0789194	3.04651e-06	4.10663e-05	0.539504	0.0188246	NR2F1-AS1
357	chr5	94027794	94027888	95	*	3	7.24753e-18	2.93323e-06	0.000486923	5.91517e-06	-0.466522	-0.291702	ANKRD32
1186	chr5	96076999	96081599	4601	*	6	7.45531e-19	0.00266939	0.00194026	0.00130035	-0.205924	-0.151591	CAST, CTC-506B8.1
196	chr5	100760206	101727058	966853	*	28	2.8776e-40	0.000866654	0.000549992	9.26408e-08	0.358989	-0.00801921	RN7SL802P, RP11-1152B5.1, CTD-2333K2.1, AC008948.1, RN7SKP68, OR7H2P, RNA5SP188, SLCO4C1, SLCO6A1
282	chr5	106724064	106878611	154548	*	33	3.26873e-38	0.00882063	1.40954e-05	1.59736e-06	-0.544256	-0.059175	EFNA5
1279	chr5	109624429	109749834	125406	*	5	1.3298e-18	0.0604623	6.13809e-05	0.00237825	0.207306	0.00117427	TMEM232
956	chr5	111669621	111748369	78749	*	7	5.31419e-20	0.182561	0.00183044	0.000394871	-0.468489	0.00796189	EPB41L4A, CTC-470E21.1
1282	chr5	121495674	121633829	138156	*	11	1.31137e-31	0.453374	6.70216e-06	0.00247424	0.444784	0.0357846	ZNF474, CTC-441N14.4
1102	chr5	124517583	124526339	8757	*	3	3.13722e-17	0.0234599	0.000346244	0.000801865	-0.324193	-0.19621	NA
40	chr5	125671946	125758506	86561	*	23	7.21817e-132	2.73079e-05	3.50316e-07	3.6608e-16	0.548212	0.130456	GRAMD3
369	chr5	132080727	132086601	5875	*	17	2.74782e-67	0.111363	1.12952e-06	6.71634e-06	0.689943	0.128811	CCNI2, SEPT8
410	chr5	132206540	132232586	26047	*	11	1.11299e-29	0.000428113	0.00194852	1.23625e-05	0.319953	0.00183335	LEAP2, AFF4
1009	chr5	132683002	132707300	24299	*	9	1.01413e-25	0.0295496	2.92882e-05	0.000494431	-0.420829	-0.216342	FSTL4
706	chr5	133451259	133460874	9616	*	8	2.86892e-23	0.00337405	0.00087724	0.000108241	-0.381647	-0.12803	TCF7
53	chr5	134734904	134774050	39147	*	20	1.12435e-109	3.37773e-05	6.93969e-07	2.25254e-14	0.614368	0.181601	CTC-203F4.2, H2AFY
400	chr5	137577863	137610226	32364	*	16	5.74928e-61	0.244288	1.4128e-06	1.08403e-05	0.345589	0.0372489	GFRA3, RP11-166J22.1
74	chr5	138347676	138476710	129035	*	23	7.09213e-111	0.00319082	7.69667e-08	1.15645e-11	-0.574507	-0.15384	RNA5SP194, CTB-46B19.2, SIL1, CTB-46B19.1
1191	chr5	138714337	138718219	3883	*	6	2.71529e-18	0.00961536	0.00531264	0.00132649	0.265415	0.115628	SLC23A1
994	chr5	139599421	139646554	47134	*	14	9.08203e-26	0.127662	0.000153078	0.000466291	0.245658	0.048562	CYSTM1, PFDN1
517	chr5	140071327	140079336	8010	*	13	8.28192e-42	0.147773	8.68628e-05	3.27861e-05	-0.324933	-0.0794597	HARS2, ZMAT2, HARS
15	chr5	140179493	140261810	82318	*	84	8.17403e-48	2.1204e-24	0.00256486	8.19021e-27	0.608924	0.261862	PCDHA1, PCDHA2, PCDHA3, PCDHA4, PCDHA5, PCDHA6, PCDHA7, PCDHA8, PCDHA9, PCDHA10, PCDHA14, PCDHA11, PCDHA12, PCDHA13, AC005609.1
661	chr5	140430875	140474062	43188	*	13	5.21305e-37	0.0415348	0.000214225	8.43031e-05	0.553539	0.151709	PCDHB1
432	chr5	140481267	140502124	20858	*	13	2.15736e-31	0.00133164	0.00337017	1.66464e-05	0.470379	0.217161	PCDHB3, AC005754.8, PCDHB4, AC005754.7
88	chr5	140535810	140566767	30958	*	36	1.90719e-37	4.81969e-08	0.00108796	6.56997e-11	0.515696	0.226847	PCDHB17, PCDHB7, PCDHB8, PCDHB16
2	chr5	140580101	140699914	119814	*	72	1.51978e-159	6.8137e-36	4.57378e-07	3.66329e-62	0.752032	0.254515	PCDHB11, PCDHB12, PCDHB13, PCDHB14, PCDHB18, PCDHB19P, PCDHB15, SLC25A2, TAF7, AC005618.1
1	chr5	140718283	140855482	137200	*	201	0	1.79281e-214	7.40338e-12	1.61052e-266	0.858708	0.335134	PCDHGA1, PCDHGA2, PCDHGA3, PCDHGB1, PCDHGA4, PCDHGB2, PCDHGA5, PCDHGB3, PCDHGA6, PCDHGA7, PCDHGB4, PCDHGA8, PCDHGA9, PCDHGB6, PCDHGA10, PCDHGB7, PCDHGA11, PCDHGB8P, PCDHGA12
194	chr5	140868130	140892370	24241	*	20	7.85953e-64	0.33012	6.52696e-06	8.11618e-08	-0.456789	-0.0120909	PCDHGA1, PCDHGA2, PCDHGA3, PCDHGB1, PCDHGA4, PCDHGB2, PCDHGA5, PCDHGB3, PCDHGA6, PCDHGA7, PCDHGB4, PCDHGA8, PCDHGA9, PCDHGB6, PCDHGA10, PCDHGB7, PCDHGA11, PCDHGA12, PCDHGC3, PCDHGC4, PCDHGC5
1095	chr5	141203013	141243436	40424	*	18	1.74069e-55	0.132739	2.51446e-07	0.000762475	0.53948	0.0502934	PCDH1
887	chr5	141825462	141901577	76116	*	11	1.53694e-28	0.0173002	0.000111022	0.000261324	0.376209	-0.0248849	AC005592.2
1203	chr5	143584957	143860440	275484	*	9	2.10458e-23	0.311222	0.00037266	0.00142042	-0.399641	-0.111647	KCTD16, CTC-218H9.1, CKS1BP5
561	chr5	148172399	148188524	16126	*	6	2.1694e-19	0.00143666	0.000393316	4.26599e-05	-0.306748	-0.155805	NA
146	chr5	149537495	149563132	25638	*	22	7.28482e-60	0.0423835	1.7327e-05	1.09743e-08	0.433883	0.0670659	CDX1
438	chr5	149865627	149887497	21871	*	15	2.11784e-35	0.00711011	3.29727e-05	1.74398e-05	0.480297	0.130867	NDST1
110	chr5	154070385	154120972	50588	*	18	6.24586e-54	3.07053e-06	0.00218805	5.51619e-10	0.54844	0.189268	LARP1, CTC-209L16.1, RN7SL439P, Metazoa_SRP
1021	chr5	154496879	154919818	422940	*	9	2.74933e-23	0.0235296	0.00231401	0.000529583	0.33539	-0.0377545	CTC-447K7.1, CTB-95D12.1
345	chr5	156693294	156729852	36559	*	23	3.43275e-43	0.0275818	3.80703e-05	5.06802e-06	0.494969	0.126881	CYFIP2, CTC-248O19.1
354	chr5	157039265	157079463	40199	*	9	9.28412e-25	6.30137e-06	0.0090047	5.68055e-06	0.576959	0.234434	SOX30
1368	chr5	157099032	157107153	8122	*	3	8.01779e-18	0.0643217	0.0147773	0.00511019	0.202874	0.127412	C5orf52
1204	chr5	159292186	159382190	90005	*	19	9.45657e-29	0.814317	1.3553e-05	0.00142739	-0.505779	-0.0489986	ADRA1B, AC011343.1, GAPDHP40
1089	chr5	159689488	159699732	10245	*	6	2.616e-19	0.00319572	0.000481328	0.000751641	0.348293	-0.001157	CCNJL
651	chr5	159890925	159895160	4236	*	5	1.84624e-18	0.000349275	0.00186804	8.01662e-05	0.457887	0.176883	NA
1507	chr5	171304405	171412062	107658	*	16	2.36906e-28	0.524256	1.32934e-05	0.0403892	0.393709	0.0130938	FBXW11
61	chr5	172076155	172113857	37703	*	26	2.81934e-134	0.0119498	8.72808e-09	1.62149e-13	0.625791	0.0917709	NEURL1B, MIR5003, CTB-79E8.3
1373	chr5	172332074	172332685	612	*	4	1.24132e-17	0.00967125	0.0251553	0.00529376	0.249586	0.17075	ERGIC1
247	chr5	173315714	173343501	27788	*	15	1.35478e-41	0.000371508	0.000984927	6.42533e-07	0.62166	0.14855	CPEB4
456	chr5	175976173	175980531	4359	*	7	7.67255e-21	2.37745e-05	0.0127603	2.09972e-05	0.425865	0.287379	CDHR2
715	chr5	176797999	176815283	17285	*	13	5.80407e-26	0.000321125	0.00411809	0.000115342	0.292951	0.0976181	RGS14, SLC34A1
1035	chr5	177410766	177412718	1953	*	6	1.64681e-19	0.00119483	0.0138262	0.000556093	0.499834	0.346032	NA
828	chr5	177987648	178016595	28948	*	15	5.39704e-56	0.857902	1.24617e-06	0.000192846	0.562144	0.0693222	COL23A1
1291	chr5	178914022	178977181	63160	*	16	4.49123e-26	0.0168254	0.00415451	0.00264389	0.761924	0.0725478	RP11-798K23.3, RP11-798K23.4, RP11-798K23.5
820	chr5	180644504	180647736	3233	*	10	5.76437e-26	0.0330372	0.00378318	0.000186063	0.283098	0.0846841	NA
1326	chr6	1515696	1553971	38276	*	13	1.131e-37	0.889564	5.14603e-06	0.00340847	0.60064	0.042146	RP11-157J24.2
1496	chr6	1973366	2102033	128668	*	14	1.01916e-28	0.80079	2.29329e-05	0.0241532	-0.386397	-0.0916083	GMDS
1356	chr6	3347660	3356535	8876	*	5	2.38867e-18	0.219571	0.000153463	0.0042987	-0.333811	-0.146823	SLC22A23
292	chr6	3893913	3963373	69461	*	13	3.76091e-41	0.0448829	0.000212904	1.93847e-06	-0.482394	-0.116558	RP1-140K8.1, RP1-140K8.3, TDGF1P4, RP1-140K8.5, RP1-140K8.2
489	chr6	5969260	5996245	26986	*	9	1.3e-26	0.000329992	0.000907116	2.83739e-05	0.52232	0.217665	PKMP5
1228	chr6	6725335	6731222	5888	*	3	1.68302e-17	0.00545928	0.00296017	0.00176908	0.430521	0.207892	NA
1422	chr6	6940666	6979208	38543	*	13	4.23261e-34	0.698836	4.79713e-06	0.00834247	0.382667	0.0346153	NA
633	chr6	12365899	12579152	213254	*	29	4.64315e-31	0.346184	0.000134009	6.75137e-05	0.355188	0.00836	RPL15P3, RN7SKP293
1484	chr6	12957918	12963453	5536	*	5	6.67653e-18	0.0111148	0.0318875	0.0202868	0.346658	0.261438	PHACTR1
1043	chr6	15505949	15513432	7484	*	9	1.35976e-21	0.000186603	0.0348658	0.000562453	-0.486454	-0.292063	JARID2
1410	chr6	16488347	16488675	329	*	2	4.7687e-17	0.00556236	0.014302	0.00742472	-0.538414	-0.458089	ATXN1
1362	chr6	17432613	17491907	59295	*	6	1.84927e-20	0.208226	6.82071e-05	0.00465917	-0.418477	-0.0170579	CAP2
1414	chr6	20589603	20689477	99875	*	11	2.28947e-26	0.352112	2.76832e-05	0.0078457	0.404116	0.0279272	CDKAL1
1125	chr6	21732064	21755323	23260	*	10	8.9435e-23	0.0485821	0.00133183	0.000874637	-0.408514	-0.0938484	CASC15
1082	chr6	25833199	25919599	86401	*	15	7.52883e-38	0.58618	0.000104635	0.000722575	0.359307	0.0312078	SLC17A3, HIST1H2APS2, SLC17A2
536	chr6	27151403	27174216	22814	*	8	1.98865e-21	0.00250769	0.00262492	3.68588e-05	0.49181	0.234292	NA
139	chr6	27670844	27740361	69518	*	16	9.72369e-50	0.000231777	0.000266889	5.80966e-09	0.741328	0.210615	RP1-97D16.1
140	chr6	28226203	28234605	8403	*	15	5.86688e-49	1.99089e-05	0.00140126	5.89135e-09	0.731423	0.289414	NKAPL, ZKSCAN4
294	chr6	28501879	28510313	8435	*	14	1.1503e-39	0.000520434	0.00110606	1.95231e-06	0.465737	0.164035	GPX5
136	chr6	28574524	28599165	24642	*	17	1.37138e-46	3.24164e-07	0.00328244	5.34502e-09	0.673482	0.317036	SCAND3
6	chr6	28946749	28963820	17072	*	31	2.43135748467394e-311	4.32851e-08	1.98835e-08	1.18161e-30	0.692586	0.172802	HCG15, HCG16, ZNF311
1131	chr6	29615542	29617607	2066	*	6	1.37087e-19	0.0414161	0.000140458	0.000904761	0.444116	0.155028	NA
545	chr6	29818277	29895260	76984	*	10	2.45103e-24	7.88895e-06	0.0142158	3.9073e-05	0.561439	0.179945	HLA-H, HLA-T, DDX39BP1, HLA-K, MICF, HCG4P7, MCCD1P1, HCG4B
341	chr6	30038910	30039476	567	*	12	1.40551e-28	3.62446e-07	0.0301863	4.48251e-06	0.575717	0.390103	RNF39
350	chr6	30043354	30045068	1715	*	13	1.03317e-41	0.00534963	0.000153802	5.27695e-06	0.720477	0.18091	RNF39
917	chr6	30079139	30080393	1255	*	7	1.16934e-20	0.0191421	0.00296072	0.000312993	-0.23314	-0.11847	TRIM31-AS1, TRIM31
339	chr6	30689865	30691665	1801	*	9	5.33084e-24	0.00028627	0.00255244	4.32708e-06	-0.296119	-0.12683	TUBB, XXbac-BPG252P9.9
1539	chr6	30796312	30805384	9073	*	5	2.84894e-18	0.937517	0.416502	0.783047	-0.267728	-0.0717964	LINC00243
625	chr6	30899145	30900299	1155	*	2	2.97565e-17	0.00171813	1.73107e-05	6.45125e-05	0.500357	0.205571	SFTA2
109	chr6	31503039	31508923	5885	*	16	2.12812e-54	2.64945e-08	0.000347149	5.15141e-10	-0.358298	-0.155689	DDX39B, ATP6V1G2-DDX39B, SNORD117, SNORD84
312	chr6	31650735	31651283	549	*	13	8.4735e-29	6.54363e-08	0.023822	3.10361e-06	0.605433	0.399596	LY6G5C
1387	chr6	31685440	31685491	52	*	2	3.20127e-17	0.00412687	0.0131522	0.00582353	0.30213	0.280045	LY6G6F, MEGT1, LY6G6D
1501	chr6	31831489	31831510	22	*	3	1.94377e-17	0.132361	0.00638077	0.0311505	-0.0985328	-0.0501094	SLC44A4
1306	chr6	31833883	31838724	4842	*	13	8.97368e-41	0.499883	1.34596e-06	0.00289657	-0.473459	-0.113652	SLC44A4
7	chr6	31937731	31939744	2014	*	27	1.34504e-145	1.05401e-21	5.12511e-06	1.49907e-30	-0.625917	-0.271889	STK19, DXO
259	chr6	32063459	32064578	1120	*	18	1.10542e-28	9.60375e-08	0.0279827	7.91909e-07	-0.536656	-0.247556	TNXB
34	chr6	32114325	32118295	3971	*	32	1.61694e-54	3.89763e-14	8.99733e-06	8.27769e-18	0.485242	0.239749	PRRT1
1278	chr6	32729500	32729563	64	*	3	7.12538e-18	0.0022559	0.0063552	0.00233319	0.301158	0.176999	HLA-DQB2
1001	chr6	33257756	33258497	742	*	9	1.44294e-22	0.00306413	0.0036841	0.000480478	-0.412031	-0.102579	PFDN6
66	chr6	33288635	33290408	1774	*	26	8.8433e-60	3.9968e-14	8.70144e-05	1.0446e-12	-0.63838	-0.389317	DAXX
464	chr6	33398923	33400505	1583	*	4	9.05987e-18	0.000132816	0.00248185	2.33021e-05	-0.202525	-0.142003	SYNGAP1
76	chr6	33917008	33955487	38480	*	18	4.51561e-91	0.00149985	1.98178e-05	1.16991e-11	0.627348	0.149537	NA
321	chr6	37606394	37622130	15737	*	14	2.47947e-47	0.033129	1.88136e-05	3.52876e-06	0.500232	0.0597993	MDGA1
1342	chr6	37751619	37776074	24456	*	7	8.7166e-19	0.232041	0.00200271	0.00382793	-0.376764	0.0182796	NA
1529	chr6	41006974	41007450	477	*	2	3.5324e-17	0.219858	0.14057	0.1982	0.157718	0.106434	OARD1
1450	chr6	41065889	41076590	10702	*	9	1.09676e-25	0.599964	5.81786e-06	0.0123202	0.229592	-0.0217795	NFYA, ADCY10P1
594	chr6	41371102	41376904	5803	*	10	7.47014e-29	0.0173087	0.000379591	5.47631e-05	0.379485	0.0962604	NA
286	chr6	46261763	46349313	87551	*	14	5.52408e-42	0.0012485	4.54578e-05	1.74198e-06	-0.543677	-0.0859467	RCAN2
909	chr6	51928564	51953348	24785	*	7	1.20707e-19	0.000127076	0.0165704	0.000294755	0.428148	0.207908	PKHD1
500	chr6	52150456	52196751	46296	*	11	4.25625e-30	0.00362844	0.000207578	3.08199e-05	0.503884	0.0850902	NA
1024	chr6	52359851	52382441	22591	*	10	4.72097e-28	0.289206	0.000173806	0.000537725	0.429089	0.0915581	EFHC1, TRAM2
1262	chr6	70442769	70506174	63406	*	6	3.15112e-20	0.31497	5.76838e-05	0.00208117	0.368684	0.0848499	GAPDHP42, LMBRD1
736	chr6	72086737	72114693	27957	*	10	6.86284e-27	0.00293903	0.00188039	0.000130901	0.491182	0.170134	RP3-331H24.5, LINC00472, MIR30A
493	chr6	72294778	72312521	17744	*	8	3.49158e-23	0.0548297	0.00336285	2.989e-05	0.68526	0.286672	KRT19P1, AL354933.1
238	chr6	74116024	74171029	55006	*	14	1.00452e-46	0.00350647	0.000200709	4.16947e-07	0.663433	0.204955	DDX43, AC019205.2, MB21D1
829	chr6	79967408	80012277	44870	*	6	1.15329e-20	0.00152805	0.000359706	0.000193056	-0.244198	-0.146549	RP11-46B11.2, Y_RNA
256	chr6	87827977	87864428	36452	*	14	3.78766e-31	0.00491943	0.000257971	7.39124e-07	0.450092	0.167793	ZNF292, RCN1P1, RP11-393I2.4
674	chr6	90026078	90062465	36388	*	9	6.98705e-28	0.0275578	0.000129104	9.25153e-05	0.3791	0.108813	UBE2J1
49	chr6	90234227	90276794	42568	*	24	2.37418e-77	3.7881e-08	0.000152317	1.17338e-14	-0.455881	-0.204508	ANKRD6, RP11-16C18.3
1299	chr6	100905691	100906685	995	*	5	1.11314e-18	0.000591393	0.050785	0.00278499	0.496771	0.405252	SIM1
440	chr6	100915767	100923756	7990	*	10	2.79297e-27	2.08168e-05	0.00299992	1.7807e-05	0.730465	0.338567	NA
264	chr6	106350874	106433985	83112	*	14	9.29203e-36	0.000175477	0.00459968	9.01073e-07	0.677369	0.353128	RN7SKP211
1476	chr6	106953955	106959601	5647	*	9	1.98371e-22	0.217189	0.000723329	0.0174403	0.107489	-0.0200828	NA
93	chr6	107143281	107306551	163271	*	29	5.08326e-67	0.00295589	5.34802e-07	1.24818e-10	0.588281	0.0565737	RP1-60O19.2, MIR587, RP1-60O19.1, RNU6-117P
1086	chr6	107811876	107832670	20795	*	8	8.68825e-22	0.220452	0.000369715	0.000743956	-0.432255	-0.137283	SOBP, RP1-67A8.3
1103	chr6	107954282	107964365	10084	*	14	6.51978e-30	0.246629	0.000107303	0.000802144	0.491551	0.0218703	SOBP
1344	chr6	108093680	108145539	51860	*	11	5.23848e-26	0.171619	0.000501975	0.00388611	0.445686	0.00935453	SCML4
578	chr6	109780119	109799034	18916	*	11	1.59705e-30	0.00488679	0.000486879	4.87133e-05	0.441648	0.138146	MICAL1, ZBTB24
1432	chr6	112575705	112607419	31715	*	8	2.28491e-19	0.0154868	0.0159661	0.00916327	-0.322238	-0.179957	RP11-506B6.6, LAMA4
1202	chr6	112885294	113101967	216674	*	11	7.57577e-29	0.299458	1.87606e-05	0.00141627	0.464056	0.00521836	RP1-159M24.1
1512	chr6	114289504	114289969	466	*	2	4.0079e-17	0.0399738	0.053711	0.0477771	-0.362344	-0.200131	HDAC2
329	chr6	116356969	116400293	43325	*	13	4.56864e-37	0.0111209	0.00110475	3.81211e-06	0.646558	0.191111	TPI1P3, FRK
1242	chr6	116422028	116431822	9795	*	7	3.89931e-22	0.503783	2.88534e-05	0.00189544	0.396786	0.0759617	NT5DC1
249	chr6	126134466	126239565	105100	*	20	7.40431e-40	0.0231219	3.20324e-05	6.59328e-07	0.493842	0.0961077	NCOA7, RN7SKP56, NCOA7-AS1
835	chr6	130054629	130068045	13417	*	4	1.9799e-18	0.00392158	0.000292831	0.000198774	-0.241757	0.0204091	NA
417	chr6	134213992	134261029	47038	*	11	1.90291e-30	0.00130392	0.00126669	1.33937e-05	0.586896	0.204742	TCF21
1022	chr6	134466956	134496341	29386	*	15	1.24951e-46	0.840167	2.82162e-06	0.00053164	0.494363	0.0373945	SGK1
763	chr6	137243891	137267209	23319	*	9	1.47698e-22	0.0365412	0.000387406	0.000144879	0.706284	0.150136	SLC35D3, Y_RNA
966	chr6	143189430	143195947	6518	*	7	1.91454e-20	0.0580832	0.000235655	0.000415516	0.418235	0.128677	HIVEP2
1148	chr6	149772150	149775853	3704	*	5	4.05657e-19	0.000368804	0.0194145	0.00100699	0.517137	0.371854	ZC3H12D
128	chr6	149803444	149866213	62770	*	16	8.46871e-57	0.00133253	0.000465802	3.897e-09	0.43211	0.118565	RNU7-3P, ZC3H12D, RP1-281H8.3, PPIL4
1384	chr6	150881909	150920336	38428	*	9	4.95996e-26	0.384613	1.37783e-05	0.00572792	-0.439993	-0.139605	NA
754	chr6	152125965	152126785	821	*	4	2.55859e-18	0.000210662	0.000784942	0.000140221	-0.227133	-0.143935	ESR1
692	chr6	152702370	152784456	82087	*	12	5.43167e-32	0.0419049	0.000592578	0.000100922	0.458719	0.0521863	SYNE1-AS1, RP3-398G3.5, RNA5SP223, SYNE1
1027	chr6	157955288	157970968	15681	*	6	2.93066e-20	0.102138	0.000254502	0.000541555	-0.559857	0.0143658	ZDHHC14
1206	chr6	159589998	159638098	48101	*	9	5.40346e-27	0.171896	1.81286e-05	0.00143652	-0.375473	-0.0159667	FNDC1, RP11-13P5.2
1472	chr6	160390107	160431255	41149	*	15	3.23077e-50	0.836715	1.98529e-07	0.0164479	0.625816	0.0504336	IGF2R, AIRN
615	chr6	160669420	160680758	11339	*	12	4.98155e-29	0.00327101	0.00342044	6.17777e-05	0.407998	0.145857	SLC22A2
199	chr6	162683881	163321435	637555	*	46	1.48349e-36	0.518924	0.000170891	1.10657e-07	-0.519811	-0.0331459	KRT8P44, PACRG, PARK2
80	chr6	164029388	164066819	37432	*	19	3.10027e-126	0.00959416	6.42769e-08	1.62946e-11	0.524003	0.0656109	NA
352	chr6	166218237	166220091	1855	*	5	1.50264e-20	9.18241e-06	0.00250736	5.55477e-06	0.537963	0.353271	PDE10A
761	chr6	166254026	166298540	44515	*	18	1.69668e-24	0.0975983	7.91711e-05	0.000143436	0.631118	-0.0171987	PDE10A
1224	chr6	168591386	168593649	2264	*	4	1.72103e-18	0.0581167	6.87422e-05	0.00165839	-0.551293	-0.132829	NA
676	chr6	169027019	169037973	10955	*	5	1.72912e-18	3.39155e-05	0.0141695	9.27808e-05	-0.611421	-0.326516	SMOC2
445	chr6	170259293	170352289	92997	*	19	4.30013e-39	0.883729	8.90391e-06	1.89161e-05	0.557275	0.0537149	NA
664	chr6	170584306	170590788	6483	*	11	1.94777e-29	0.00677923	0.000373465	8.53946e-05	-0.324954	-0.0363743	RP5-894D12.3, RP5-894D12.5
1456	chr7	611487	612876	1390	*	2	6.60367e-17	0.00760587	0.0389137	0.0131282	-0.550895	-0.503887	PRKAR1B
313	chr7	803871	811698	7828	*	12	9.36549e-32	0.000201986	0.00661049	3.20919e-06	-0.533189	-0.187482	HEATR2
782	chr7	942748	947428	4681	*	6	3.56946e-19	4.03176e-05	0.0118341	0.000161637	-0.519552	-0.40387	ADAP1, COX19
844	chr7	1121124	1123907	2784	*	7	3.87557e-21	0.000726676	0.00415569	0.000203879	-0.606878	-0.309947	AC091729.8, GPER1, C7orf50
1113	chr7	1329410	1333612	4203	*	7	2.39034e-19	0.00615548	0.00585434	0.000830028	-0.350141	-0.161757	NA
434	chr7	1361132	1365868	4737	*	13	1.02411e-33	0.000919073	0.00105074	1.68283e-05	-0.374106	-0.186238	NA
106	chr7	1709489	1745173	35685	*	27	2.02501e-38	2.24537e-05	0.00355803	4.08974e-10	-0.606314	-0.152845	ELFN1, AC074389.7, AC074389.6
924	chr7	2701641	2720577	18937	*	7	1.4324e-22	0.0623942	0.00020567	0.000322848	-0.38528	-0.0678086	TTYH3, AMZ1
1104	chr7	3920006	3947798	27793	*	6	1.12473e-18	0.000189807	0.0420068	0.000804159	-0.482738	-0.316658	SDK1
326	chr7	4265135	4276204	11070	*	15	1.95146e-51	0.0486421	2.1908e-05	3.72815e-06	-0.479678	-0.164359	SDK1
725	chr7	4727742	4729546	1805	*	5	4.9582e-19	0.000996304	0.000541531	0.000121815	-0.423727	-0.22285	FOXK1, snoU13
951	chr7	4901337	4901523	187	*	3	1.98301e-17	0.000122374	0.0106226	0.000382374	0.411537	0.390309	RADIL, PAPOLB
1431	chr7	5468436	5468681	246	*	2	4.65084e-17	0.273242	0.00236505	0.00904763	-0.107619	-0.0459169	RP11-1275H24.3, RP11-1275H24.1
1322	chr7	5862494	5886722	24229	*	7	3.59741e-22	0.397641	9.71035e-06	0.003292	-0.570375	-0.0868319	ZNF815P
905	chr7	24922755	24932149	9395	*	5	5.39731e-19	0.00270287	0.000122277	0.000282995	-0.336238	-0.167518	OSBPL3
317	chr7	27070361	27135153	64793	*	15	2.24948e-49	0.156226	1.15804e-05	3.34627e-06	0.4734	0.0216288	NHP2P2, HOXA1
177	chr7	27225811	27231894	6084	*	17	6.16513e-40	1.11131e-07	0.00503025	3.54093e-08	-0.382426	-0.191341	HOXA11-AS, RP1-170O19.14
987	chr7	27250344	27258802	8459	*	8	9.63023e-24	0.00777052	0.000233039	0.000451797	0.406039	0.210558	NA
1338	chr7	30951272	30954522	3251	*	11	5.13706e-32	0.942855	7.32711e-06	0.00374402	0.296566	0.0828239	AQP1, AQP1
765	chr7	36316987	36320663	3677	*	6	3.35723e-19	8.58403e-05	0.00486788	0.000148281	-0.38199	-0.248463	EEPD1
1053	chr7	47294278	47315129	20852	*	9	1.49495e-28	0.432537	1.79435e-05	0.000601761	0.518083	0.0742447	TNS3
1365	chr7	47892539	47947407	54869	*	7	6.29272e-22	0.331203	1.38698e-05	0.00482837	0.509549	0.00637283	HUS1, PKD1L1
635	chr7	48019388	48045851	26464	*	9	2.14891e-26	0.000810357	0.000303766	6.86911e-05	0.555158	0.0970207	SUN3
949	chr7	48127199	48128216	1018	*	9	6.5834e-23	0.000129938	0.0141638	0.00038091	0.462492	0.203576	NA
643	chr7	55515199	55538436	23238	*	11	6.44169e-31	0.0386022	0.000201284	7.56167e-05	0.58132	0.0931087	VOPP1
768	chr7	93521196	93551004	29809	*	9	9.285e-25	0.0108863	0.00084284	0.000151055	0.469802	0.153569	GNGT1, AC002076.10
8	chr7	94950657	95041624	90968	*	34	3.86715e-172	2.9666e-11	7.6589e-06	1.16742e-29	0.71044	0.219545	AC004022.8, PON1, AC004022.7, PON3, PON2
1428	chr7	95157246	95225520	68275	*	12	1.67683e-34	0.579437	3.05909e-06	0.00863989	0.456925	0.0316548	ASB4, AC002451.1, AC003079.1, PDK4
964	chr7	98464765	98467380	2616	*	9	4.17633e-25	0.0639293	0.000303746	0.000409833	0.550121	0.100807	TMEM130
1240	chr7	98688485	98700193	11709	*	5	6.01896e-19	0.0467478	8.45835e-05	0.0018778	0.319861	0.108776	SMURF1
1296	chr7	99588273	99612715	24443	*	11	1.29437e-31	0.783174	7.32924e-06	0.00275625	0.589489	0.0906313	RP4-604G5.3
359	chr7	101936430	101961016	24587	*	17	1.60379e-55	0.00343134	3.42376e-06	6.03951e-06	0.505434	0.140893	SH2B2, MIR4285
503	chr7	102524079	102574105	50027	*	11	8.99644e-28	0.00905626	0.00337602	3.14967e-05	-0.152509	-0.0728419	LRRC17, FBXL13
1051	chr7	104489277	104524118	34842	*	6	3.33108e-20	0.0110504	0.000461219	0.000590426	-0.497937	-0.196956	LHFPL3
1517	chr7	104661757	104752077	90321	*	7	4.19738e-20	0.440838	0.00378274	0.0648175	0.266625	0.0197124	KMT2E, CTB-152G17.6, SRPK2
957	chr7	105290067	105320396	30330	*	12	1.18016e-29	0.0839907	0.000801416	0.000396912	-0.569278	-0.0216467	ATXN7L1
659	chr7	107642472	107674461	31990	*	16	6.28446e-62	0.327491	1.58049e-07	8.40794e-05	0.640827	0.0929022	LAMB1, LAMB4
851	chr7	108254171	108300471	46301	*	3	2.51348e-17	0.0240395	5.38713e-05	0.000213954	0.330781	0.0352477	AC005487.2
1271	chr7	110714845	110749830	34986	*	9	4.55848e-24	0.156209	0.000445729	0.00221748	-0.361288	-0.0913574	LRRN3, IMMP2L, snoU13
1316	chr7	112060399	112063449	3051	*	4	5.9917e-18	0.0525905	0.000223211	0.00320238	0.418914	0.186986	IFRD1
972	chr7	126883137	126889015	5879	*	6	2.31899e-20	0.0588748	0.000536278	0.000426606	-0.443907	-0.216199	GRM8
362	chr7	127879920	127882514	2595	*	11	7.51372e-32	0.00680478	0.00160278	6.30381e-06	0.785325	0.308753	LEP
338	chr7	127983983	127998214	14232	*	14	5.44041e-48	0.0213521	2.23581e-05	4.19336e-06	0.612483	0.0964349	RNU7-27P, PRRT4
1324	chr7	128480236	128482976	2741	*	6	3.28876e-21	0.368166	1.28987e-05	0.00335973	0.581191	0.103357	FLNC
1135	chr7	128551923	128561267	9345	*	7	6.8415e-20	0.0084181	0.000676115	0.000947784	0.340551	0.168929	RP11-309L24.6
1060	chr7	129008407	129020209	11803	*	10	4.83038e-30	0.0951171	1.13928e-05	0.000636735	0.428469	0.10868	AHCYL2
244	chr7	130125200	130130288	5089	*	16	1.35883e-62	0.0546589	1.40082e-05	5.26884e-07	0.503905	0.146203	MEST, RP11-2E11.10
1285	chr7	131593606	131630566	36961	*	7	2.47267e-22	0.188824	1.5977e-05	0.00248908	0.465156	0.0055268	AC009518.4, snosnR60_Z15
65	chr7	134671987	134852995	181009	*	20	1.59495e-93	1.21563e-05	3.23015e-06	1.007e-12	0.608424	0.19867	AGBL3, AC083862.6, TMEM140, C7orf49, AC083862.1
1406	chr7	134882986	134896227	13242	*	9	4.65458e-25	0.516992	9.61746e-06	0.00717248	0.405435	0.0363475	AC009542.2, WDR91
152	chr7	138459783	138518178	58396	*	16	2.09535e-48	9.23958e-05	0.00089203	1.38066e-08	0.389721	0.120634	TMEM213, ATP6V0A4, KIAA1549
798	chr7	139366500	139374502	8003	*	6	7.38154e-21	0.112427	0.000466713	0.000170238	0.295173	0.132914	HIPK2
1499	chr7	139529311	139614808	85498	*	11	2.14754e-32	0.939895	1.56784e-06	0.0273019	0.535244	0.0213026	TBXAS1
130	chr7	142977348	142985210	7863	*	22	1.30417e-46	0.000467102	0.000333058	4.12939e-09	0.438242	0.145021	TMEM139, AC073342.12
138	chr7	149095099	149128397	33299	*	23	7.69973e-55	0.00177212	3.16237e-05	5.80033e-09	0.771091	0.177216	AC004941.3, RP11-143I21.1
1200	chr7	149389929	149412760	22832	*	12	1.08097e-28	0.191233	2.39593e-05	0.00139622	0.633781	0.184125	KRBA1
884	chr7	150499493	150521574	22082	*	6	3.00435e-19	0.0274092	0.0011757	0.000256078	0.382547	0.0390614	TMEM176A
886	chr7	150930150	150932363	2214	*	3	2.87188e-17	0.0249141	1.7918e-05	0.000259332	-0.249517	-0.0823946	CHPF2
387	chr7	151137816	151157140	19325	*	16	3.6659e-49	0.00689446	1.64439e-06	9.36698e-06	0.755448	0.0444017	CRYGN
819	chr7	151238994	151361260	122267	*	29	1.12221e-30	0.161833	0.00256553	0.000185651	0.516055	-0.000139206	PRKAG2
1421	chr7	151433246	151434068	823	*	5	1.42026e-18	0.00788789	0.02642	0.00833778	-0.388246	-0.132281	PRKAG2
612	chr7	152621979	152622368	390	*	4	5.53944e-18	0.000147213	0.000647569	6.12348e-05	0.27057	0.219801	NA
931	chr7	156407145	156409788	2644	*	4	2.76117e-18	0.0110274	0.0010775	0.000332269	0.462428	0.158137	LINC01006
1274	chr7	157058129	157072050	13922	*	7	3.9067e-22	0.294664	1.74314e-05	0.0022971	-0.338764	-0.0550665	UBE3C
1383	chr7	157371224	157374793	3570	*	6	1.20353e-19	0.400281	2.05888e-05	0.00570227	-0.256543	-0.131813	PTPRN2
488	chr7	157685696	157691591	5896	*	12	2.27669e-31	0.027192	0.00147911	2.82772e-05	-0.382359	-0.149524	PTPRN2
1527	chr7	157879915	157887716	7802	*	4	6.31615e-18	0.379321	0.0287661	0.132567	-0.450105	-0.155555	PTPRN2
809	chr8	328689	335563	6875	*	7	1.56918e-21	0.0518625	0.00033992	0.000179779	-0.452781	-0.177419	FAM87A
330	chr8	871472	885656	14185	*	13	3.9359e-26	4.05412e-05	0.00163809	3.83441e-06	-0.576756	-0.262333	ERICH1-AS1
1415	chr8	1496347	1497878	1532	*	6	1.49254e-19	0.797318	2.22068e-05	0.00786682	0.386342	0.0406836	DLGAP2
1163	chr8	1724898	1728777	3880	*	5	2.75982e-18	0.00810172	0.00223058	0.00111144	0.458014	0.172365	CLN8
299	chr8	2370785	2538305	167521	*	14	3.29263e-48	0.166088	0.000121807	2.3455e-06	0.646091	0.122594	AC133633.1, RP11-378A12.1, RP11-134O21.1
758	chr8	6413580	6432892	19313	*	15	2.86332e-29	0.0805781	0.0002338	0.000141758	-0.4142	-0.156129	MCPH1, ANGPT2
734	chr8	8559094	8580746	21653	*	9	8.45956e-24	0.0495002	0.00116008	0.000129233	0.565631	0.20324	CLDN23, AC087269.1
1106	chr8	8820844	8859426	38583	*	8	6.91365e-22	0.0929317	0.000181816	0.000814488	-0.288358	-0.00745743	RP11-62H7.2
593	chr8	19085200	19094667	9468	*	6	2.19707e-20	0.0155652	0.00108538	5.4051e-05	0.357911	0.0734729	RP11-1080G15.1
880	chr8	19158563	19172126	13564	*	11	2.35379e-30	0.160137	0.000434565	0.000252108	0.567334	0.148067	SH2D4A
764	chr8	20056211	20088512	32302	*	8	5.43091e-25	0.0274864	0.000166082	0.000145483	0.366635	0.124574	ATP6V1B2, RNU6-892P
1417	chr8	21916824	21925112	8289	*	6	3.89374e-19	0.732279	1.79458e-05	0.00795151	0.492819	0.0777633	DMTN
1059	chr8	22436976	22446737	9762	*	12	4.7622e-25	0.105803	0.000975209	0.000626206	0.523963	0.133989	PDLIM2
537	chr8	22960251	22960461	211	*	6	4.87439e-20	6.12095e-06	0.00653122	3.72864e-05	0.531449	0.42598	TNFRSF10C
490	chr8	23193598	23193666	69	*	2	5.93684e-17	1.22949e-05	0.00131908	2.83937e-05	-0.131617	-0.118577	LOXL2
507	chr8	23429119	23456290	27172	*	9	2.29221e-27	0.0145229	0.00101042	3.17549e-05	-0.563961	-0.204179	SLC25A37, FP15737
776	chr8	24858943	24880841	21899	*	6	1.55161e-19	0.00534888	0.00986674	0.000153799	0.556104	0.368344	CTD-2168K21.1
786	chr8	26428926	26434689	5764	*	6	1.75686e-19	0.00286706	0.0025802	0.000163647	-0.231497	-0.124862	DPYSL2
1481	chr8	29953081	30002223	49143	*	10	1.09981e-26	0.893171	6.83506e-06	0.0189747	0.550298	0.039878	LEPROTL1, RPS15AP24, MBOAT4
23	chr8	30242454	30341765	99312	*	36	9.01981e-120	3.37237e-14	1.4415e-07	1.50945e-24	0.674372	0.170789	RBPMS, RBPMS-AS1
1343	chr8	32874508	33087598	213091	*	6	4.0094e-19	0.346174	2.75585e-05	0.00384313	0.368382	0.058772	RP11-11N9.4, MTND2P32, RANP9, AC104037.1, RP11-451O18.1
95	chr8	37553296	37569188	15893	*	17	5.20342e-69	0.000111966	5.15284e-05	1.4853e-10	-0.619751	-0.171995	ZNF703
99	chr8	41167087	41183509	16423	*	17	2.14179e-56	3.2229e-05	0.000370714	1.5323e-10	0.511779	0.207522	NA
477	chr8	41419992	41427415	7424	*	7	1.89397e-21	0.000438631	0.00538652	2.48963e-05	0.608785	0.320329	RP11-360L9.4
566	chr8	42608060	42625222	17163	*	11	3.37398e-30	0.00813687	0.00223104	4.43422e-05	-0.362797	-0.127751	CHRNA6
1145	chr8	48353234	48389903	36670	*	3	2.53479e-17	0.0667492	0.000114023	0.00098539	0.391193	0.155543	SPIDR
1225	chr8	48599684	48638684	39001	*	6	6.23438e-19	0.0769478	0.000103974	0.00167725	-0.264068	0.00214806	SPIDR
789	chr8	49489584	49496391	6808	*	7	2.54514e-21	0.0010011	0.00106053	0.000164468	-0.354818	-0.15665	RP11-770E5.1
814	chr8	52321556	52322171	616	*	7	9.50915e-22	0.0634652	0.000393528	0.00018305	0.269526	0.105364	PXDNL
209	chr8	52604329	52723445	119117	*	14	1.01743e-40	2.13004e-05	0.0012723	1.45067e-07	-0.369295	-0.157337	PXDNL, RP11-11C20.1, RP11-11C20.3
1232	chr8	53025748	53161949	136202	*	20	9.87947e-30	0.151771	2.14722e-05	0.00179301	-0.353096	-0.130247	RP11-26M5.3, RP11-26M5.2, ST18
1540	chr8	58468320	58487982	19663	*	4	6.16772e-18	0.974078	0.51298	0.857549	0.205758	0.0662896	RP11-246K15.1, RNU7-174P
1050	chr8	62645971	62738415	92445	*	12	3.78548e-34	0.253172	1.22582e-05	0.000586649	0.481216	0.0960432	RP11-705O24.1, RP11-280G9.1, RP11-705O24.3
960	chr8	65711327	65758840	47514	*	9	1.89447e-23	0.0100804	0.000785776	0.00040378	0.71788	0.132332	RP11-1D12.2
1519	chr8	66375987	66546233	170247	*	9	8.7721e-22	0.995687	2.29506e-05	0.0775863	-0.434485	-0.0329873	Y_RNA, CTD-3025N20.2, CTD-3025N20.3, ARMC1
850	chr8	67425316	67429795	4480	*	4	7.86934e-18	0.0451823	0.00116779	0.000209975	-0.590932	-0.240827	C8orf46
1153	chr8	74194221	74205233	11013	*	9	6.42253e-26	0.376874	4.63386e-05	0.00104539	0.347835	0.0405241	RPL7
889	chr8	80714503	80744006	29504	*	10	1.52988e-25	0.029202	0.00243843	0.000262975	-0.26635	-0.126634	RP11-27N21.3, RP11-26J3.1
825	chr8	86089841	86104378	14538	*	11	1.4334e-32	0.280446	9.25422e-05	0.000190172	-0.28438	-0.0615209	E2F5, RP11-219B4.3
729	chr8	87076603	87101025	24423	*	7	6.43678e-21	0.00727516	0.00143848	0.000125743	0.502281	0.151611	ATP6V0D2, PSKH2
833	chr8	93115978	93316775	200798	*	10	7.40871e-28	0.0483549	0.000104128	0.000194574	-0.48574	-0.195578	RP11-777J24.1
348	chr8	96146723	96216628	69906	*	18	4.5266e-39	0.0398839	3.58512e-05	5.21862e-06	0.514979	0.0709647	PLEKHF2
1346	chr8	97657432	97744514	87083	*	9	3.1317e-24	0.166055	3.69611e-05	0.00391137	0.389433	0.153085	CPQ
1518	chr8	98791446	98810327	18882	*	3	3.99448e-17	0.0895103	0.0809177	0.0666348	0.145412	0.0801753	LAPTM4B, KB-1907C4.2
1468	chr8	99007318	99054915	47598	*	16	6.30182e-58	0.921335	8.17385e-08	0.0161293	-0.675436	-0.0805609	MATN2, KB-1208A12.3, RPL30, SNORA72
492	chr8	99984350	99999079	14730	*	11	9.13343e-28	0.00415138	0.0016776	2.93258e-05	0.621615	0.289003	NA
1112	chr8	101346829	101348639	1811	*	6	3.80653e-19	0.000547622	0.0203905	0.000828811	0.334656	0.100608	RNF19A
116	chr8	102219261	102275137	55877	*	17	1.93057e-73	0.0114975	1.07719e-05	9.16782e-10	0.665275	0.150917	KB-1410C5.5, KB-1410C5.1, KB-1410C5.2
158	chr8	102504562	102526827	22266	*	16	4.3812e-44	1.53227e-07	0.00159708	1.77802e-08	0.683034	0.388102	GRHL2, KB-1562D12.1
1461	chr8	102860486	102944342	83857	*	9	5.46249e-26	0.897195	3.91066e-06	0.0142458	-0.566198	-0.0378258	NCALD
1427	chr8	104034368	104117535	83168	*	8	1.02713e-20	0.214028	0.00574227	0.00861216	-0.446488	-0.149708	ATP6V1C1, MTND1P5, KB-1639H6.7, KB-1639H6.8, AP003550.1
1032	chr8	105337856	105351190	13335	*	10	1.4699e-26	0.32476	0.000286406	0.000549673	0.452337	0.136215	DPYS
1394	chr8	105374336	105383531	9196	*	7	1.21923e-19	0.076313	0.00246164	0.00609955	0.288148	0.106221	DPYS
1525	chr8	105479058	105479383	326	*	4	1.28363e-17	0.0573022	0.174714	0.118658	0.423964	0.315721	DPYS
1449	chr8	119364290	119454584	90295	*	10	9.50129e-27	0.835092	1.63815e-05	0.0122834	0.414665	-0.0204594	AC023590.1, SAMD12
155	chr8	120684721	120743868	59148	*	15	4.26829e-44	7.92242e-07	0.00194372	1.63619e-08	0.582977	0.205753	ENPP2, RN7SKP153, TAF2
1129	chr8	123835648	123859457	23810	*	10	2.43188e-27	0.352671	0.000147143	0.000893914	-0.529572	-0.0964217	ZHX2, AC016405.2
870	chr8	124034408	124039219	4812	*	5	4.58271e-19	0.00428489	0.000408068	0.000239589	-0.460402	-0.265978	RP11-557C18.3, DERL1
228	chr8	124210107	124231555	21449	*	17	1.23922e-49	0.0294171	0.000136759	3.12719e-07	0.581735	0.104706	FAM83A, FAM83A-AS1, MIR4663
1070	chr8	125214047	125271474	57428	*	11	3.62959e-27	0.189865	0.000326472	0.000673871	0.447956	-0.00937954	RP11-37N22.1
1218	chr8	125729266	125738432	9167	*	5	5.05776e-18	0.197833	0.000112324	0.00161191	0.369049	0.124849	MTSS1
824	chr8	126574847	126615020	40174	*	13	7.25751e-40	0.527759	1.47503e-05	0.000189203	0.491644	0.0599484	NA
714	chr8	127479891	127505251	25361	*	9	1.40016e-25	0.0186408	0.0021722	0.000114875	-0.39063	-0.131317	RP11-103H7.1
1244	chr8	134419401	134462547	43147	*	13	5.06621e-35	0.501657	8.19906e-06	0.00193458	0.514915	0.0520955	ST13P6
1391	chr8	134571813	134583087	11275	*	8	9.18156e-23	0.431816	2.29939e-05	0.00596372	0.418343	0.107499	ST3GAL1
1030	chr8	142055822	142068624	12803	*	4	1.21688e-17	0.0169908	0.000375582	0.000542033	0.352106	0.169949	RP11-128L5.1
1174	chr8	142244625	142251320	6696	*	11	4.11634e-24	0.0044445	0.00507036	0.00117787	0.31784	0.0599805	SLC45A4
801	chr8	144204563	144208625	4063	*	6	1.10377e-20	0.0258176	0.000153216	0.000173662	-0.365558	-0.180461	NA
1100	chr8	144301594	144302544	951	*	4	6.81307e-18	0.0225097	6.77167e-05	0.000784043	-0.396303	-0.155683	NA
1166	chr8	144543486	144545814	2329	*	7	5.86934e-19	0.00021022	0.0525091	0.00113332	-0.457712	-0.351355	ZC3H3
436	chr8	144593057	144611108	18052	*	21	6.99908e-25	0.00138083	0.00419319	1.68988e-05	-0.54264	-0.059642	ZC3H3
149	chr8	145103309	145107199	3891	*	15	3.06266e-42	1.3981e-08	0.00372479	1.15597e-08	-0.335463	-0.186768	CTD-3065J16.6, OPLAH
1513	chr8	145642114	145642456	343	*	5	1.07035e-17	0.070929	0.0639808	0.0555864	0.362127	0.193436	SLC39A4
135	chr8	145728490	145730840	2351	*	17	1.28195e-64	0.000483064	5.55102e-05	5.32009e-09	0.33851	0.106757	GPT, CTD-2517M22.14
413	chr8	146233033	146233174	142	*	2	6.80292e-17	1.05059e-05	0.000100792	1.26298e-05	0.341586	0.333481	NA
1151	chr9	2336191	2559948	223758	*	7	1.17215e-21	0.378496	2.14873e-05	0.0010209	-0.2528	-0.0505162	RP11-91N2.3, RP11-125B21.2
592	chr9	4139392	4197555	58164	*	13	4.27071e-25	0.0209826	0.00379604	5.38085e-05	0.418628	0.147335	GLIS3
376	chr9	16833340	16869624	36285	*	2	5.89628e-17	4.48328e-06	0.000139376	7.33585e-06	0.197629	0.0256075	BNC2
1333	chr9	18767398	18777683	10286	*	5	7.96729e-19	0.735625	2.15474e-05	0.003551	0.282417	0.0453518	ADAMTSL1
451	chr9	33132484	33165571	33088	*	10	4.407e-28	0.00389796	0.000170975	2.03014e-05	0.519382	0.140795	B4GALT1
478	chr9	34370820	34374990	4171	*	7	5.21411e-22	2.29375e-05	0.00586769	2.52229e-05	0.483697	0.145698	KIAA1161
743	chr9	37904472	37905641	1170	*	5	1.21679e-19	0.246833	9.42324e-05	0.000134854	0.397578	0.151793	RP11-613M10.9
1002	chr9	37954074	37972742	18669	*	10	3.28877e-25	0.286843	0.00184131	0.000481032	0.535552	0.112068	RP11-613M10.9, SHB
1109	chr9	38386159	38392771	6613	*	6	5.29901e-21	0.306914	2.75535e-05	0.000826998	0.280391	0.0378991	ALDH1B1
832	chr9	71417549	71459366	41818	*	5	3.86565e-20	0.0310581	0.000564453	0.000194396	0.358309	0.147977	PIP5K1B, RP11-203L2.4
1130	chr9	72360668	72371073	10406	*	4	3.21646e-18	0.0257671	0.000267419	0.000896456	0.340961	0.183175	PTAR1
1380	chr9	72436057	72547103	111047	*	7	2.52226e-21	0.29199	4.02899e-05	0.00552436	-0.282031	-0.0692955	C9orf135, RN7SL570P
1444	chr9	75473407	75575411	102005	*	11	9.29203e-36	0.934578	9.51748e-07	0.0112218	0.549061	0.0693026	RP11-151D14.1, ALDH1A1
748	chr9	80449987	80454571	4585	*	2	6.01717e-17	0.0104737	2.68727e-05	0.000137509	0.366989	0.168501	GNAQ
1516	chr9	85834095	85882748	48654	*	10	2.48494e-23	0.925974	1.74203e-05	0.058116	0.529736	0.0528618	RP11-439K3.1, FRMD3
132	chr9	86548746	86594091	45346	*	16	1.67199e-59	1.56156e-05	6.82345e-05	4.21605e-09	0.645143	0.252154	RP11-575L7.8, C9orf64, HNRNPK, MIR7-1
1234	chr9	90216552	90255400	38849	*	9	2.64587e-22	0.386642	0.000278211	0.00181107	-0.480491	0.0135324	DAPK1
999	chr9	90341048	90418829	77782	*	14	9.85947e-46	0.689163	1.28837e-05	0.000477401	0.525207	0.0619494	CTSL, RP11-65B23.3, CTSL3P, AL160279.1
807	chr9	91692642	91711047	18406	*	4	2.05745e-18	0.0175351	3.16846e-05	0.000177784	-0.375917	-0.0802083	SHC3, RP11-82L18.2
1175	chr9	93683605	93705810	22206	*	5	1.32935e-18	0.337908	3.03064e-05	0.00118602	-0.243794	-0.0193032	NA
652	chr9	93913460	93926553	13094	*	13	1.0409e-35	0.137799	6.18602e-05	8.05871e-05	-0.339293	0.0288874	RP11-305L7.6, LINC00484, RP11-305L7.3
1116	chr9	95732933	95737435	4503	*	8	1.49982e-21	0.00789564	0.00652102	0.000858274	0.291655	0.173892	FGD3
233	chr9	96712772	96723033	10262	*	25	2.75977e-36	1.8341e-06	0.00552105	3.32379e-07	0.595463	0.287041	RP11-231K24.2, BARX1
666	chr9	97704571	97755468	50898	*	14	3.89463e-33	0.0309036	0.000138406	8.63057e-05	-0.52617	-0.0320699	C9orf3
370	chr9	97945584	98032587	87004	*	13	1.06379e-30	0.00506024	0.000901553	6.78024e-06	-0.450451	-0.150489	FANCC
212	chr9	98080618	98145798	65181	*	18	4.32595e-113	0.259929	5.94088e-08	1.64526e-07	0.677416	0.0588963	NA
386	chr9	98279517	98335074	55558	*	15	9.43775e-44	0.098615	0.000210307	9.0642e-06	0.564823	0.115821	NA
1454	chr9	101475968	101530423	54456	*	8	3.50608e-23	0.885668	1.23852e-05	0.0129546	0.400032	0.00541985	ANKS6
1419	chr9	112232127	112261900	29774	*	8	2.00406e-21	0.287832	5.65984e-05	0.00817309	0.364931	0.0931951	PTPN3
1381	chr9	114757440	114799606	42167	*	8	5.67211e-22	0.72873	0.000101107	0.00565846	0.464871	0.107533	RNU6-710P, RP11-4O1.2
1357	chr9	116224036	116262291	38256	*	12	6.68444e-34	0.55178	5.61932e-06	0.00430112	-0.210415	-0.00571963	RGS3
1058	chr9	116840825	116841084	260	*	2	6.34133e-17	0.00029492	0.00755269	0.000614593	0.264434	0.243154	NA
1167	chr9	118731512	118773317	41806	*	6	2.2402e-21	0.230555	1.92948e-05	0.00113614	-0.278513	-0.0417901	NA
690	chr9	118970826	119127641	156816	*	18	5.94671e-40	0.510097	8.60372e-06	9.92972e-05	-0.433058	-0.104041	PAPPA, PAPPA-AS2, RP11-45A16.4
796	chr9	123657119	123657221	103	*	3	3.81536e-18	4.44927e-05	0.0117156	0.000169939	0.631106	0.54134	NA
596	chr9	124043556	124061615	18060	*	13	7.04485e-31	0.0105681	0.00199071	5.53905e-05	0.470608	0.132183	GSN, RP11-477J21.6, GSN-AS1
1367	chr9	124573788	124584474	10687	*	8	1.42004e-21	0.392801	0.000220969	0.00508149	-0.555419	-0.130379	RP11-244O19.1, TTLL11
520	chr9	126449227	126449416	190	*	2	5.51707e-17	3.33704e-05	0.000145476	3.33358e-05	-0.301461	-0.25412	DENND1A
861	chr9	129433708	129445599	11892	*	9	2.36026e-23	0.00688933	0.00380045	0.000225408	0.442116	0.105083	LMX1B
954	chr9	129677717	129748189	70473	*	13	1.52765e-33	0.469748	5.91663e-05	0.000392664	0.301982	0.0411098	RALGPS1
114	chr9	130835020	130862556	27537	*	25	8.18679e-73	0.0026235	6.79371e-05	7.66236e-10	-0.348571	-0.0757781	SLC25A25, RP11-379C10.4
1483	chr9	132114769	132155128	40360	*	13	4.05397e-42	0.916335	4.4602e-07	0.0198845	0.514505	0.0290029	RP11-65J3.1, RN7SL159P, RP11-65J3.6
508	chr9	133557644	133568991	11348	*	9	3.92618e-28	0.0394091	0.000306117	3.17587e-05	0.563593	0.113379	PRDM12
1023	chr9	133971548	133979456	7909	*	10	5.52251e-28	0.654823	0.000263994	0.000533935	0.43738	0.114097	AIF1L
548	chr9	134273881	134297287	23407	*	8	4.46314e-23	0.000962354	0.000806985	3.94513e-05	-0.430318	-0.107441	PRRC2B
398	chr9	136085973	136131707	45735	*	11	2.20698e-36	0.00334163	0.000125515	1.0684e-05	0.561627	0.104562	LCN1P1, RP11-430N14.4, ABO
1190	chr9	136442614	136447400	4787	*	14	4.83768e-27	0.0432547	0.00405493	0.00130913	-0.286201	-0.1143	FAM163B
1520	chr9	136694260	136726367	32108	*	11	1.93528e-18	0.318795	0.0690969	0.0813222	-0.527478	-0.109782	VAV2
992	chr9	139256392	139262114	5723	*	13	9.65663e-43	0.545172	4.75231e-06	0.000463406	0.538106	0.0512476	DNLZ, CARD9
1165	chr9	139585616	139589413	3798	*	7	2.16183e-20	0.00648828	0.00108625	0.00112727	0.455831	0.192313	AL590226.1
404	chr9	139886815	139891152	4338	*	16	9.34917e-47	0.0308517	1.76749e-05	1.16445e-05	0.516431	0.0130628	C9orf142, CLIC3

## Sheet: CRT vs CRN
DMR	seqnames	start	end	width	strand	no.cpgs	min_smoothed_fdr	Stouffer	HMFDR	Fisher	maxdiff	meandiff	overlapping.genes
522	chr1	844499	848409	3911	*	9	5.87415e-23	0.000500638	0.00259029	6.70303e-05	-0.452431	-0.136104	RP11-54O7.16, RP11-54O7.1
1572	chr1	861317	865013	3697	*	4	2.41956e-16	0.620943	0.000411121	0.0154513	-0.127868	-0.0272434	SAMD11, AL645608.1
1441	chr1	877876	883538	5663	*	9	1.42525e-23	0.540355	1.90117e-05	0.00532653	0.387558	0.0288406	SAMD11, NOC2L
1197	chr1	917819	919916	2098	*	7	1.82416e-17	0.000563986	0.0303125	0.0015327	-0.538775	-0.302754	NA
154	chr1	1265005	1268793	3789	*	15	1.54886e-37	2.75797e-07	0.0181505	8.87019e-08	-0.704767	-0.431139	TAS1R3
148	chr1	2003650	2006032	2383	*	16	7.05844e-35	6.32305e-09	0.0204933	7.2232e-08	-0.642129	-0.375316	PRKCZ
619	chr1	2323287	2325309	2023	*	10	5.3235e-26	0.00272068	0.00101936	0.000112835	-0.36955	-0.0897616	RER1
688	chr1	2574885	2705124	130240	*	8	6.72339e-20	0.0321814	0.00745775	0.000162329	-0.421757	-0.208369	TTC34
194	chr1	2718742	2777505	58764	*	40	6.10837e-24	9.48318e-09	0.0415269	4.54971e-07	-0.65292	-0.24881	RP11-740P5.2, RP11-740P5.3
1567	chr1	2845268	2846998	1731	*	2	6.82166e-16	0.0348374	0.00765403	0.0149211	-0.53821	-0.305744	NA
281	chr1	2990490	2997742	7253	*	15	1.11271e-27	1.21723e-05	0.0158468	3.15134e-06	-0.627078	-0.2945	PRDM16
20	chr1	3047677	3081078	33402	*	45	1.00607e-76	1.7489e-25	0.0017117	7.74333e-24	-0.749453	-0.325989	PRDM16, RP1-163G9.2
10	chr1	3099804	3185042	85239	*	119	2.39644e-58	1.25103e-30	0.00371625	3.48564e-28	-0.73339	-0.268676	PRDM16
3	chr1	3192343	3341390	149048	*	145	2.03125e-63	1.05769e-60	0.00246791	5.87515e-57	-0.728443	-0.31422	PRDM16, RP11-22L13.1
579	chr1	3648749	3654694	5946	*	8	1.54012e-20	0.000143454	0.0111396	9.29486e-05	0.644976	0.202177	TP73, TP73-AS1
1415	chr1	3824319	3827428	3110	*	5	3.37409e-17	0.00677166	0.00232481	0.00478119	-0.471138	-0.233564	LINC01134
380	chr1	4059661	4113274	53614	*	16	2.51094e-61	0.537549	7.28991e-06	1.94303e-05	-0.526749	-0.140119	NA
574	chr1	6217910	6230969	13060	*	8	1.36607e-20	0.00136167	0.00296384	9.10721e-05	-0.376694	-0.185665	CHD5
340	chr1	6321737	6340443	18707	*	15	2.84907e-45	0.00534906	4.01839e-05	9.67356e-06	0.482467	-0.0121687	ACOT7
1394	chr1	7547946	7565342	17397	*	8	6.85345e-19	0.0334961	0.000358336	0.00437979	0.517477	-0.0666227	CAMTA1
1617	chr1	7596685	7598115	1431	*	2	9.94265e-16	0.0302535	0.0292625	0.0302736	-0.456793	-0.305634	CAMTA1
1421	chr1	8187378	8198083	10706	*	4	9.19462e-16	0.0340614	0.00143508	0.0048805	-0.191259	-0.00509493	NA
1546	chr1	8490188	8533501	43314	*	12	8.74343e-25	0.259554	0.000118885	0.0116274	-0.308646	-0.0172405	RP5-1115A15.1, RERE
1193	chr1	9124396	9141675	17280	*	11	5.77072e-26	0.151783	0.000279794	0.00149985	-0.154933	0.0500643	SLC2A5
1290	chr1	9277403	9298840	21438	*	11	5.46231e-19	0.17775	0.004096	0.00242135	0.455803	0.0463781	H6PD
1663	chr1	10652376	10658147	5772	*	4	9.51639e-17	0.458904	0.296743	0.488509	-0.125217	-0.000315613	PEX14
1391	chr1	10788928	10799025	10098	*	5	1.83868e-17	0.103732	0.000339008	0.00433081	-0.3197	-0.0899668	CASZ1
275	chr1	11550802	11575538	24737	*	14	7.79761e-43	0.00256449	0.000127819	2.45943e-06	0.426877	0.144139	PTCHD2
958	chr1	12239393	12255804	16412	*	12	4.3072e-25	0.00962603	0.00674521	0.000551069	-0.49134	-0.154215	TNFRSF1B, MIR4632
1605	chr1	12481315	12498792	17478	*	7	4.61525e-17	0.0406169	0.0086951	0.0253579	0.258614	0.0511599	VPS13D
841	chr1	12536506	12559783	23278	*	15	1.26108e-25	0.00156678	0.00117029	0.000337231	0.455391	-0.00116307	VPS13D
1163	chr1	15162073	15223110	61038	*	6	4.15309e-19	0.0189441	0.00147552	0.00126683	-0.58259	-0.140569	KAZN
1178	chr1	15527244	15541217	13974	*	7	6.91896e-19	0.0103468	0.000350543	0.00134377	-0.378808	-0.015372	TMEM51
241	chr1	16810776	17012568	201793	*	31	1.28188e-39	0.0520011	0.000349052	1.32382e-06	0.64438	0.0760771	RP4-798A10.7, RP4-798A10.4, FAM231B, AL355149.1, RP5-1182A14.5, MST1P2, FAM231A, AL021920.1, CROCCP3, RNU1-1, U1, RP5-875O13.6, NBPF1, CROCCP2, RNU1-3, EIF1AXP1
99	chr1	17051392	17240752	189361	*	21	1.89767e-74	0.0300916	1.61702e-05	1.72854e-09	0.500934	0.118746	CROCC, RNU1-4, CROCCP4, RP11-108M9.2, U1, RP11-108M9.5, RNU1-2, FAM231C, MST1L, RP11-108M9.1, MIR3675, RP11-108M9.4, RP11-108M9.6
415	chr1	17452811	17515574	62764	*	16	1.83612e-48	0.071613	2.60307e-05	2.96121e-05	0.763707	0.111788	Y_RNA
666	chr1	19263840	19276144	12305	*	11	3.24829e-26	0.0022179	0.000817339	0.00014248	-0.480508	-0.0498069	IFFO2
483	chr1	19971790	19972150	361	*	4	1.81957e-16	1.8038e-05	0.00448101	4.94741e-05	-0.432181	-0.342502	MINOS1-NBL1, NBL1
1159	chr1	22231589	22237254	5666	*	4	2.63818e-16	0.0208349	0.00240979	0.00123954	0.38853	0.163564	RP11-26H16.1, HSPG2
1187	chr1	22928129	22969009	40881	*	20	1.83456e-18	0.233687	0.00256002	0.0014197	-0.278525	-0.0803284	EPHA8, C1QA
749	chr1	23902856	23907333	4478	*	3	4.42802e-16	0.00349314	0.00027275	0.000232736	0.39445	0.197859	NA
1554	chr1	24634964	24645793	10830	*	8	2.88415e-21	0.434018	0.000148451	0.0127412	-0.387492	-0.0788102	RP11-10N16.3
1668	chr1	27849433	27852202	2770	*	6	3.77786e-16	0.774696	0.46971	0.821094	-0.201995	-0.0798655	NA
880	chr1	31779139	31845959	66821	*	12	3.51088e-29	0.0466359	0.000298864	0.000419649	0.45252	0.0960733	ZCCHC17, RP11-266K22.2, FABP3
61	chr1	32041315	32048922	7608	*	21	5.80703e-65	1.59388e-09	5.72922e-05	8.52475e-12	0.552639	0.258443	TINAGL1
920	chr1	32797653	32801046	3394	*	3	2.68302e-16	0.106318	2.3067e-05	0.000487421	-0.330577	-0.122608	HDAC1, MARCKSL1
972	chr1	33635646	33642194	6549	*	4	2.49899e-17	0.000698854	0.00670056	0.000586905	-0.605662	-0.375817	TRIM62
1385	chr1	37078342	37119793	41452	*	11	2.33616e-27	0.0616679	2.10023e-05	0.00425201	-0.394038	-0.130775	FTLP18
1098	chr1	40747152	40773901	26750	*	10	4.60248e-29	0.656734	8.11958e-05	0.00097118	0.390396	0.0895301	ZMPSTE24, COL9A2
1278	chr1	42199260	42204318	5059	*	4	8.07189e-17	0.0109378	0.00208045	0.00224432	-0.531745	-0.22751	HIVEP3
1249	chr1	43200901	43207143	6243	*	11	1.00403e-19	0.06893	0.00181937	0.00192835	0.385633	0.133159	CLDN19
793	chr1	43534197	43612397	78201	*	9	1.96709e-23	0.0116711	0.000761284	0.00028178	0.513568	0.146407	FAM183A
989	chr1	43850740	43855771	5032	*	11	2.58036e-29	0.147103	0.000232207	0.000623958	-0.380264	-0.0635157	RP1-92O14.6, SZT2, MED8
546	chr1	46632363	46632871	509	*	4	9.17704e-17	1.36392e-05	0.0132681	7.67063e-05	0.569931	0.305395	PIK3R3
1060	chr1	47082699	47086491	3793	*	7	1.09597e-19	0.0466461	0.00122848	0.000841265	0.506866	0.159074	NA
962	chr1	48519353	48570799	51447	*	13	4.88254e-26	0.0967989	0.00137355	0.000562024	-0.374008	-0.0117854	RP4-683M8.2, CYP46A4P, AL109659.1, RP11-193P11.3, SKINTL
456	chr1	54776890	54821910	45021	*	21	5.35707e-37	0.203183	0.000198955	4.04962e-05	-0.571311	-0.0974256	SSBP3
690	chr1	54869007	54869371	365	*	2	7.91072e-16	0.000157754	0.000503242	0.000163707	-0.26929	-0.223006	SSBP3
345	chr1	55262757	55271684	8928	*	17	1.07898e-29	0.00015469	0.00756056	1.17766e-05	0.658824	0.269361	TTC22
1214	chr1	57590662	57719013	128352	*	4	5.38921e-17	0.0238669	0.000132971	0.00165999	-0.331614	-0.0277702	DAB1
832	chr1	59013529	59043199	29671	*	11	2.80165e-27	0.00486856	0.000417784	0.000324157	0.781525	0.227241	RP4-592A1.4, RN7SL713P, TACSTD2
362	chr1	62659934	62673941	14008	*	12	6.14624e-30	0.000414249	0.00716607	1.4108e-05	0.498528	0.164284	L1TD1, RP5-1155K23.4
451	chr1	64127247	64239391	112145	*	13	2.96434e-27	0.0236318	0.000444933	3.94112e-05	0.397975	0.0271297	NA
514	chr1	65035261	65120393	85133	*	9	4.76912e-22	7.92465e-05	0.00681243	6.48008e-05	-0.65647	-0.158921	CACHD1, MIR4794
1151	chr1	65889855	65976351	86497	*	12	1.95282e-35	0.521026	4.04827e-06	0.00121218	-0.364392	-0.0231019	LEPR, LEPROT, RP4-630A11.3
714	chr1	68298086	68306507	8422	*	11	2.03242e-26	0.020699	0.00196761	0.000190872	0.609399	0.187932	GNG12-AS1, GNG12
1573	chr1	68629133	68680722	51590	*	11	6.83651e-23	0.617456	0.000101003	0.015502	0.505539	0.086018	GNG12-AS1, WLS, MIR1262
947	chr1	71083478	71411723	328246	*	15	3.09509e-20	0.00181091	0.0338545	0.000531082	-0.374633	-0.157765	RP5-952N6.1, CASP3P1, RP11-99H8.1, PTGER3
1314	chr1	75323942	75469109	145168	*	3	1.64265e-16	0.00200326	0.0161697	0.00280272	-0.410532	-0.365302	RP11-93N20.1
433	chr1	77230619	77230837	219	*	3	2.04957e-16	8.95359e-06	0.00542779	3.58454e-05	-0.365726	-0.34111	RP11-415A20.1
430	chr1	78510377	78511488	1112	*	9	1.9993e-22	0.000699172	0.01242	3.5037e-05	0.441334	0.203484	GIPC2
825	chr1	78695105	78805320	110216	*	14	9.65087e-32	0.0075229	7.71092e-05	0.000316835	-0.481214	-0.16048	RP11-183M13.1, PTGFR, RP11-472F19.1
1157	chr1	89740410	89777719	37310	*	8	9.87994e-19	0.101761	0.000519918	0.00123659	0.46381	0.0511113	RP4-620F22.3
798	chr1	92284280	92317088	32809	*	7	4.11903e-19	0.0060792	0.0026665	0.000288034	0.412689	0.129121	TGFBR3, RN7SL653P
1435	chr1	94038990	94054019	15030	*	6	5.59794e-18	0.286291	0.000515516	0.00512671	0.52957	0.181315	BCAR3
843	chr1	94198190	94280591	82402	*	14	2.44221e-36	0.0953182	2.24101e-05	0.000339422	-0.443522	-0.000861235	BCAR3, RP11-488P3.1
717	chr1	95274169	95285450	11282	*	5	3.54444e-17	0.00104115	0.00104779	0.000196896	0.299824	0.193785	LINC01057
523	chr1	95847014	95977448	130435	*	16	5.44405e-25	4.88609e-06	0.0337704	6.70356e-05	-0.545625	-0.278908	RP4-617C6.1, RP11-286B14.1, AL356479.1
596	chr1	97560316	98145669	585354	*	20	7.53181e-19	0.000295201	0.0393202	0.000100107	-0.478733	-0.241492	DPYD-AS1, SEC63P1, RPL26P9, DPYD, DPYD-IT1
314	chr1	98387093	98510865	123773	*	14	2.92208e-29	5.7365e-05	0.00746794	6.5526e-06	-0.441107	-0.208709	RP11-272L13.3, RP11-490G2.2, MIR137HG
443	chr1	105985615	107522203	1536589	*	25	1.69377e-19	6.0958e-05	0.0475971	3.76867e-05	-0.467363	-0.191951	SEPT2P1, RP11-90H3.1, RP5-947P14.1, RP11-110F24.1, RP11-233E12.1, RP11-251P6.1, RP11-90H3.2, RP11-24P14.1, RP5-947P14.2, RP11-478L17.1, RP11-233E12.4, RP11-233E12.2
847	chr1	110230401	110262769	32369	*	9	2.85591e-23	0.0206773	0.0103331	0.000347826	0.496383	0.21465	GSTM2, GSTM1, GSTM5, AC000032.2
1512	chr1	111174220	111175165	946	*	4	5.47421e-16	0.0022048	0.0724597	0.00833587	-0.46439	-0.306211	NA
794	chr1	111307245	111436235	128991	*	19	5.90307e-20	0.00522591	0.0104878	0.00028498	-0.425667	-0.141904	OR11I1P, CD53, NRBF2P3
1494	chr1	114324073	114354463	30391	*	10	1.50175e-25	0.861079	2.56053e-05	0.00746389	0.317945	0.0483763	RSBN1
1417	chr1	115632038	115673872	41835	*	8	5.33387e-19	0.109649	0.00182421	0.00480591	-0.159363	-0.0495206	RP4-666F24.3, TSPAN2
1639	chr1	116193696	116198151	4456	*	6	1.99708e-16	0.497763	0.0123279	0.0603087	-0.473882	-0.12208	VANGL1
646	chr1	117009630	117031020	21391	*	14	1.3845e-40	0.113717	7.85836e-05	0.000128622	0.417383	0.0851591	RP4-655J12.4
791	chr1	117612890	117637858	24969	*	6	1.33189e-18	0.00198437	0.00174578	0.000277539	-0.567132	-0.207339	TTF2, MIR942
1449	chr1	118630872	118679290	48419	*	8	5.29603e-20	0.118943	0.000200161	0.00554631	0.357833	0.0802243	SPAG17
15	chr1	119442124	119530600	88477	*	28	1.36535e-143	3.8224e-17	1.56331e-05	1.47753e-25	0.628783	0.290352	TBX15
83	chr1	119532195	119549626	17432	*	35	1.04122e-45	2.79656e-05	0.000409244	3.21969e-10	0.577125	0.232235	RP4-712E4.1, RP4-712E4.2
870	chr1	120173989	120190378	16390	*	11	4.66218e-30	0.364656	0.000127682	0.000395384	0.385825	0.100704	ZNF697
484	chr1	120255318	120286814	31497	*	11	5.25564e-28	0.00282023	0.000747472	4.98847e-05	0.349823	0.0750464	PHGDH
73	chr1	120389211	120453645	64435	*	21	2.09828e-117	0.000268526	2.43537e-07	7.23767e-11	0.49834	0.0717922	PFN1P9, NOTCH2P1, ADAM30, RP5-1042I8.7
1653	chr1	142797085	143272904	475820	*	4	4.62208e-16	0.0892327	0.176394	0.161763	-0.265063	-0.189489	ASNSP5, ANKRD20A14P, RP11-782C8.1, RP11-782C8.4, MIR3118-2, RP11-782C8.3, RP11-782C8.7, RP11-782C8.8, RP11-423O2.5, RP11-423O2.7, RP11-782C8.2, RP11-782C8.5, RP11-782C8.6
1253	chr1	146548657	146552102	3446	*	5	4.07681e-17	0.000886454	0.02408	0.00196721	0.434302	0.286799	RNVU1-8, NBPF13P
28	chr1	147767219	147826902	59684	*	30	1.73528e-96	1.65375e-10	1.33211e-05	5.23392e-18	0.600085	0.150886	RP11-495P10.5, RP11-495P10.3, Y_RNA, RP11-495P10.8, RP11-495P10.7, RP11-495P10.4, RNU1-122P
283	chr1	149278358	149820614	542257	*	20	1.31163e-30	6.94473e-05	0.00349798	3.35888e-06	0.581257	0.0650972	RP11-403I13.10, LINC00869, RP11-403I13.8, CR812485.1, FCGR1C, RP5-998N21.7, RP11-277L2.6, PPIAL4C, RP11-277L2.4, RP11-353N4.6, RP11-353N4.8, RNVU1-20, RP11-353N4.7, RP11-353N4.2, RP11-353N4.3, RP11-353N4.4, FAM231D, AL358813.1, FCGR1A, HIST2H4A, HIST2H2BD, RP11-196G18.24, RNU1-143P, RP11-403I13.9, RP5-998N21.3, HIST2H2BB, RP5-998N21.4, RP5-998N21.10, HIST2H3PS2, RP5-998N21.8, FAM72C, RNVU1-19, RP…
1004	chr1	150229871	150230106	236	*	4	4.4775e-16	0.000154443	0.0256986	0.000676308	-0.416725	-0.208176	CA14
203	chr1	150240152	150252865	12714	*	27	3.55537e-40	0.0150312	0.000647838	5.3589e-07	0.477338	-0.0279486	C1orf54, APH1A
805	chr1	151104230	151107362	3133	*	10	9.6908e-27	0.0689582	0.000632943	0.000293117	0.380596	0.093877	SEMA6C
1480	chr1	152018949	152043978	25030	*	11	7.19371e-30	0.497877	9.86599e-06	0.00665247	0.503227	0.0654861	S100A11
1208	chr1	153580069	153581494	1426	*	5	5.01966e-17	0.00395836	0.0135732	0.0015774	0.274208	0.212957	S100A16
361	chr1	155173282	155178215	4934	*	13	1.74323e-34	0.00518614	0.000409678	1.39619e-05	-0.429244	-0.112465	RP11-263K19.4, THBS3
939	chr1	155938911	155948126	9216	*	13	2.31847e-33	0.070501	1.66226e-05	0.000519694	-0.421016	-0.0903375	ARHGEF2
601	chr1	155982053	155990027	7975	*	5	2.00802e-17	0.000611349	0.00531045	0.000102171	-0.516033	-0.0839802	SSR2
162	chr1	156031159	156051683	20525	*	24	1.69714e-36	7.2243e-07	0.00259342	1.20628e-07	-0.548736	-0.1646	RAB25, AL355388.1, MEX3A
466	chr1	156338639	156338826	188	*	5	1.82323e-17	7.60204e-06	0.00968681	4.36533e-05	0.528096	0.372523	NA
814	chr1	156667514	156674685	7172	*	5	2.83835e-17	0.000105881	0.00610872	0.000306061	-0.479676	-0.332403	CRABP2
33	chr1	156791822	156822430	30609	*	21	3.69947e-131	6.1262e-08	2.8467e-07	7.22965e-16	0.753777	0.163291	NTRK1, INSRR
222	chr1	158255884	158604822	348939	*	42	2.35896e-20	3.38064e-07	0.0745685	9.62337e-07	-0.631362	-0.261079	CD1C, CD1E, EI24P2, OR10K1, OR10R2, OR10R3P, OR10R1P, RP11-144L1.8, OR10Z1, CD1B, OR10T2, OR10K2, OR10T1P, RP11-144L1.4, OR6Y1, OR6P1, OR10X1, SPTA1
132	chr1	159259968	159557632	297665	*	30	1.97726e-33	5.58421e-08	0.00793609	3.32661e-08	-0.582014	-0.28866	FCER1A, OR10J7P, OR10J8P, OR10J4, OR10J1, RP11-180D21.3, RP11-740C1.2, APCS, OR10J3, RP11-550P17.5, OR10J9P, OR10J5, OR10AE1P
530	chr1	165602793	165619051	16259	*	4	9.71963e-17	0.0020767	0.000784502	6.91689e-05	0.452375	0.201045	MGST3
1062	chr1	169079132	169106786	27655	*	8	1.09844e-19	0.0143431	0.00576558	0.000843302	0.265982	0.115785	ATP1B1, NME7
1154	chr1	170113838	170217399	103562	*	15	7.93037e-39	0.11865	3.26185e-06	0.0012231	0.486638	0.105353	METTL11B, MIR3119-1, RP11-297H3.3, ISCUP1
1583	chr1	180246140	180352217	106078	*	8	2.69041e-19	0.328936	0.000515951	0.0179598	0.282093	0.00284736	LHX4, ACBD6
493	chr1	181973544	182038423	64880	*	20	1.04345e-110	0.348155	4.46383e-09	5.45736e-05	0.74515	0.0739555	ZNF648, RP11-538D16.2
1557	chr1	188957763	189636225	678463	*	5	5.48486e-16	0.0038589	0.0808412	0.013286	-0.357405	-0.275789	LINC01035, CLPTM1LP1, RP11-373J16.2, RNA5SP73
416	chr1	201250185	201278888	28704	*	16	1.12484e-55	0.405499	4.84507e-06	2.98663e-05	0.739081	0.128173	PKP1
371	chr1	203054722	203056197	1476	*	8	4.59933e-21	2.99867e-06	0.0187393	1.78356e-05	-0.541887	-0.256915	MYOG
110	chr1	204230657	204289444	58788	*	28	2.71729e-45	0.000668493	0.000198664	4.96407e-09	-0.429553	-0.0124472	RP11-203F10.5, PLEKHA6
1142	chr1	204320179	204329186	9008	*	8	1.41685e-19	0.00227543	0.00231641	0.00116921	-0.224866	-0.0916636	PLEKHA6
942	chr1	204890315	204898423	8109	*	5	1.48143e-16	0.00036009	0.00316019	0.000523834	-0.41777	-0.0966999	NFASC
1313	chr1	204977637	205005910	28274	*	12	1.50881e-22	0.0364306	0.00399396	0.00274598	-0.424497	-0.0834101	NFASC
1082	chr1	205392200	205418348	26149	*	12	3.16481e-27	0.0337218	0.0003336	0.00091362	0.547276	-0.0273887	LEMD1, MIR135B
806	chr1	207119784	207152909	33126	*	14	9.59582e-36	0.0911365	2.59646e-05	0.000293564	0.496975	0.0912524	PIGR, FCAMR
197	chr1	208293478	208358018	64541	*	18	1.48658e-53	0.00238888	3.04433e-06	4.85466e-07	-0.643883	-0.0358878	PLXNA2
357	chr1	209907350	209923457	16108	*	11	3.26606e-28	3.05555e-05	0.00213694	1.3242e-05	0.582533	0.252939	HSD11B1, ADORA2BP
436	chr1	209961872	209979377	17506	*	9	1.50076e-24	0.000263047	0.00169912	3.69926e-05	-0.449947	0.0418341	IRF6
346	chr1	211647456	211665492	18037	*	17	3.96693e-30	0.00015256	0.00246318	1.19472e-05	-0.436398	0.0344302	RD3
1340	chr1	212340624	212341521	898	*	2	1.21656e-15	0.0177706	0.00117866	0.00319808	-0.205909	-0.128505	NA
1125	chr1	212400076	212413038	12963	*	9	3.04592e-21	0.00623474	0.000266049	0.00107245	0.332577	0.0745656	RP11-15I11.3
1497	chr1	212841294	212843857	2564	*	2	8.08919e-16	0.0763498	0.00223066	0.00755322	-0.28062	-0.128174	NA
536	chr1	214152742	214158686	5945	*	16	3.63696e-25	0.00356987	0.000395124	7.22758e-05	0.592765	0.138125	PROX1, PROX1-AS1
1232	chr1	214562180	214566173	3994	*	3	5.15403e-16	0.0289866	0.000243667	0.00183538	0.291629	0.135426	PTPN14
7	chr1	217263805	217496539	232735	*	28	2.16867e-206	7.80346e-12	1.48897e-07	6.69928e-30	0.714342	0.24725	ESRRG
125	chr1	221054273	221057751	3479	*	17	9.20179e-42	2.19761e-09	0.00539084	1.74491e-08	0.52096	0.215894	HLX
1479	chr1	223101782	223174905	73124	*	8	2.18797e-17	0.0967617	0.024242	0.00664245	-0.495446	-0.0755186	DISP1, NDUFB1P2
532	chr1	223747670	223827339	79670	*	7	1.1946e-21	0.00118147	0.00185653	6.93014e-05	-0.563111	-0.12232	CAPN8
1298	chr1	225600276	225613299	13024	*	9	1.4481e-21	0.167896	0.000266921	0.00249492	0.398411	0.0595242	AC092811.1, LBR
860	chr1	226012500	226015772	3273	*	7	2.54755e-19	0.00102628	0.00527995	0.000364295	-0.555649	-0.291856	EPHX1
1044	chr1	226313167	226322846	9680	*	7	9.00046e-20	0.0240355	0.000245938	0.0007949	0.357515	0.0757825	RP11-396C23.3
1565	chr1	227380322	227504892	124571	*	7	1.22216e-19	0.555401	5.39012e-05	0.0143321	0.367262	0.0820183	RP11-211A18.2, CDC42BPA, RP11-211A18.1
40	chr1	227729906	227751214	21309	*	22	8.2083e-79	3.54087e-08	7.52657e-05	3.95087e-14	0.701906	0.159699	RNA5SP77
328	chr1	228653095	228660732	7638	*	16	3.39404e-50	0.0129901	8.1079e-06	8.05066e-06	0.826448	0.190182	NA
358	chr1	228888087	228975453	87367	*	16	1.06621e-38	0.0127165	0.000551745	1.34667e-05	-0.614094	-0.0309277	RP4-799G3.1
525	chr1	229388952	229406711	17760	*	12	5.33703e-30	0.0195773	0.00114131	6.73733e-05	0.442031	0.0772078	RP5-1061H20.4, RP5-1061H20.3
496	chr1	230245127	230276786	31660	*	27	1.73855e-22	0.0788775	0.00502009	5.56328e-05	-0.576866	-0.136266	GALNT2
1400	chr1	232439022	232464646	25625	*	5	1.12387e-16	0.0485696	0.00356486	0.00450406	-0.364774	-0.0825814	NA
639	chr1	233195177	233251100	55924	*	11	5.20798e-25	0.000785264	0.003075	0.00012199	0.374396	-0.0234245	PCNXL2
1471	chr1	235116637	235125300	8664	*	8	6.37565e-19	0.0409027	0.00123018	0.00628023	0.424255	0.15123	NA
657	chr1	236998733	237035698	36966	*	4	5.95576e-17	0.00234206	0.000444008	0.000135011	0.294711	0.108938	MTR
92	chr1	243507532	243638035	130504	*	23	1.77868e-94	7.74644e-05	1.28794e-06	1.01138e-09	-0.589418	-0.0431039	SDCCAG8, MIR4677
1220	chr1	244102909	244113661	10753	*	7	2.61454e-19	0.0188433	0.000648387	0.00169042	-0.399285	-0.110575	RP11-278H7.1
1603	chr1	246938571	246952508	13938	*	12	1.06701e-31	0.896558	3.81174e-06	0.0249829	-0.437201	-0.0251185	RP11-439E19.10, RP11-439E19.3, KIF28P
935	chr1	247496575	247537369	40795	*	13	6.49203e-29	0.0642548	0.000662712	0.000514602	0.699327	0.0547345	NA
94	chr1	248128496	248635723	507228	*	41	1.15719e-30	2.15702e-09	0.0208015	1.05537e-09	-0.551545	-0.249706	OR2L13, OR2AK2, OR2L9P, OR2L1P, Y_RNA, OR2L6P, OR2L5, Y_RNA, OR2L2, Y_RNA, OR2L3, OR2M1P, OR2M5, OR2M2, OR2M3, OR2M4, OR14C36, OR2T4, OR2T6, OR2T1, OR2T7, OR2T2, OR2T32P, OR2T33, OR2T12, OR2M7
1489	chr2	318799	366012	47214	*	5	4.98898e-17	0.263574	0.000118041	0.00725279	0.216573	0.0506565	AC079779.6
1087	chr2	917577	925929	8353	*	4	3.72012e-17	0.0455143	4.18944e-05	0.000937955	0.356215	0.0499143	NA
1311	chr2	1732454	1746591	14138	*	8	2.63916e-18	0.00257667	0.00313593	0.0026787	-0.42416	-0.0849188	PXDN
460	chr2	1773265	1799886	26622	*	12	5.60262e-27	0.000980362	0.00263743	4.17024e-05	-0.40847	-0.0757229	MYT1L
326	chr2	2328391	2547089	218699	*	18	1.41999e-30	0.000969632	0.00126417	8.00679e-06	-0.60685	-0.237894	MYT1L-AS1, MYT1L
350	chr2	3283997	3289626	5630	*	11	1.06787e-30	0.00117398	0.00110595	1.25242e-05	-0.312676	-0.11374	TSSC1
682	chr2	3806609	3833816	27208	*	14	5.51452e-35	0.058635	0.000150749	0.000158515	-0.40855	-0.104276	DCDC2C
117	chr2	6053949	6118004	64056	*	17	1.4391e-49	3.37624e-06	0.0012772	7.01069e-09	-0.543408	-0.158498	LINC01105, DKFZP761K2322
1132	chr2	8143994	8165386	21393	*	7	1.00368e-18	0.00769678	0.00157626	0.00109163	-0.387092	-0.0889944	LINC00298, LINC00299
990	chr2	10184305	10192479	8175	*	9	8.05251e-25	0.110735	0.000278277	0.000637039	0.365624	0.0706264	KLF11
152	chr2	10566949	10588232	21284	*	22	6.21193e-27	1.32755e-06	0.0103383	7.69142e-08	-0.595205	-0.185344	HPCAL1, ODC1, SNORA80B
1390	chr2	10630554	10644875	14322	*	12	2.63869e-18	0.019152	0.0139226	0.00432831	-0.266127	-0.0226652	NA
498	chr2	11517076	11533970	16895	*	12	5.25026e-24	0.000498631	0.0239316	5.64677e-05	-0.398044	-0.185193	AC099344.3
1396	chr2	16082477	16122580	40104	*	12	1.77731e-20	0.110612	0.00457164	0.00441464	-0.323559	-0.068156	MYCN, RN7SL104P
1254	chr2	16243377	16366394	123018	*	6	1.18122e-17	0.00967696	0.000250732	0.00197185	-0.359361	-0.102302	WI2-2221J1.1, AC142119.1
1094	chr2	18923186	18965858	42673	*	7	1.48857e-18	0.000323006	0.0218912	0.000957661	-0.622018	-0.260427	NA
30	chr2	19546666	19563387	16722	*	45	1.76546e-134	8.96535e-06	7.04734e-07	1.70291e-16	0.692673	0.0470472	MIR4757, OSR1
627	chr2	20432782	20447057	14276	*	11	4.49625e-30	0.0474111	0.000444275	0.000117135	0.428918	0.115389	AC007041.2, RNU7-113P
255	chr2	24346985	24426374	79390	*	20	1.62208e-123	0.0443027	2.46087e-09	1.74012e-06	0.451902	0.0561496	FAM228B, RP11-507M3.1, FAM228A, AC008073.7, AC008073.9, ITSN2
126	chr2	25338451	25389040	50590	*	29	4.15542e-59	0.0121866	2.99296e-05	1.76178e-08	0.496589	0.0983784	EFR3B, RP11-509E16.1, POMC
331	chr2	25394435	25449872	55438	*	16	1.46019e-67	0.108602	2.00465e-06	8.45966e-06	0.661986	0.11677	AC012457.2
932	chr2	25499764	25517869	18106	*	12	4.32179e-18	0.0983264	0.000562522	0.000509249	0.551543	0.169395	DNMT3A
720	chr2	27598767	27601456	2690	*	5	2.13345e-17	0.000816906	0.00374397	0.000197885	-0.396668	-0.254639	SNX17, ZNF513
752	chr2	28873060	28897312	24253	*	10	1.73463e-23	0.000559485	0.00190741	0.000234934	-0.351958	-0.13434	AC074011.2
1283	chr2	29559080	29803427	244348	*	9	1.50445e-20	0.0747454	0.000602872	0.00231275	-0.450865	-0.05584	ALK, AC106899.1
633	chr2	33359059	33368461	9403	*	11	2.08335e-25	0.000198704	0.00268944	0.000119312	-0.368226	-0.242501	LTBP1
807	chr2	39719711	39774748	55038	*	9	9.96539e-23	0.00278143	0.00181487	0.00029384	0.353301	0.124343	AC007246.3
1648	chr2	42192165	42229025	36861	*	6	1.2964e-16	0.0903391	0.157003	0.119158	-0.335335	-0.0960347	NA
1017	chr2	42355414	42396143	40730	*	11	4.75186e-24	0.0405711	0.000122107	0.000715652	-0.364129	-0.0712121	AC083949.1
626	chr2	44460827	44552508	91682	*	19	1.02484e-33	0.0464454	0.000160068	0.00011599	0.404722	0.0748729	PPM1B, AC013717.3, SLC3A1, snoU13, PREPL
448	chr2	45157613	45160490	2878	*	12	6.85419e-26	1.41291e-05	0.00201996	3.84279e-05	0.541691	0.340911	RP11-89K21.1
829	chr2	45170725	45177632	6908	*	15	6.62661e-26	0.0657375	0.00117592	0.000322371	0.601083	0.11865	SIX3
249	chr2	45201516	45231382	29867	*	13	2.02268e-34	5.82474e-05	0.00278482	1.40544e-06	0.811851	0.189339	AC012354.8
1615	chr2	45484359	45496827	12469	*	7	9.98671e-18	0.530523	0.00636889	0.0296666	-0.408378	-0.10427	LINC01121
1380	chr2	46020616	46041801	21186	*	5	3.18532e-17	0.0715965	0.0031222	0.00417916	-0.501119	-0.179841	PRKCE
1364	chr2	46260367	46295385	35019	*	8	1.61894e-20	0.328655	0.00107549	0.00368906	0.310477	0.0894683	PRKCE
945	chr2	62420115	62422808	2694	*	7	2.4594e-19	0.0400351	0.000721702	0.000527606	0.49172	0.141261	NA
924	chr2	64868515	64871588	3074	*	5	1.04286e-16	0.000126959	0.0218741	0.000495568	-0.334428	-0.172396	SERTAD2
1234	chr2	65034635	65062340	27706	*	8	1.10596e-21	0.048206	0.001358	0.0018442	0.40729	0.104696	RN7SL341P, Y_RNA
1027	chr2	65170245	65214625	44381	*	7	1.27431e-18	0.00605871	0.00122868	0.000730332	-0.325534	-0.0781396	AC007386.3
1416	chr2	66298217	66323222	25006	*	3	4.53556e-16	0.00977242	0.00856971	0.0048021	-0.229605	-0.0918006	AC074391.1
186	chr2	66661516	66665027	3512	*	16	3.5878e-38	1.50374e-07	0.00466552	3.10508e-07	-0.542885	-0.195323	MEIS1
667	chr2	66720291	66796261	75971	*	17	3.52646e-24	0.00013251	0.0131586	0.000144292	-0.414608	-0.00690276	MEIS1
68	chr2	71115230	71134936	19707	*	37	1.13152e-42	2.80286e-09	0.00136294	4.39307e-11	0.738408	0.256307	LINC01143, VAX2
614	chr2	71783435	71789949	6515	*	8	1.79522e-21	0.000342059	0.00330977	0.000110381	-0.447115	-0.181972	DYSF
1645	chr2	73148052	73151044	2993	*	6	8.83096e-17	0.106316	0.0868621	0.103723	-0.375499	-0.0919801	EMX1
632	chr2	74332468	74361539	29072	*	12	5.56616e-32	0.0254326	0.000147518	0.000119093	0.582185	0.136756	TET3, FNBP1P1
844	chr2	74642087	74644567	2481	*	5	1.31888e-17	0.00749406	0.00146699	0.000340683	0.510617	0.199087	C2orf81
385	chr2	74653166	74667680	14515	*	14	7.89383e-47	0.141367	1.27183e-05	2.09225e-05	0.419239	0.101049	RTKN
11	chr2	74804817	74881185	76369	*	25	1.16022e-245	5.90154e-08	4.81877e-07	5.37781e-28	0.843668	0.225478	M1AP, AC005033.6, TVP23BP2
526	chr2	80470722	80530687	59966	*	11	5.6658e-26	0.000369365	0.00284268	6.8072e-05	0.686645	0.232093	CTNNA2, AC016670.1, LRRTM1
144	chr2	80532188	80703467	171280	*	18	7.32389e-51	9.02431e-06	0.00044462	6.18911e-08	0.708909	0.138059	CTNNA2
1022	chr2	85440215	85497511	57297	*	16	2.38895e-30	0.0400919	0.00021621	0.000724181	0.287355	0.0447405	TCF7L1, AC093162.3
903	chr2	85539734	85553966	14233	*	6	9.75266e-19	0.0218097	0.00261432	0.000454295	-0.483358	-0.0571033	AC093162.5, TGOLN2
549	chr2	87035710	87061354	25645	*	11	1.00321e-31	0.360721	0.00113284	7.82006e-05	0.432874	0.134562	CD8B
230	chr2	88554671	88684467	129797	*	24	2.81692e-35	0.075902	0.000118701	1.13426e-06	0.754885	0.140526	AC012671.3, snoU13, AC012671.4, MRPL45P1, RNU6-568P, RNU6-1168P
299	chr2	95454285	95541756	87472	*	17	2.56419e-33	0.000573854	0.00404983	5.46615e-06	-0.496399	-0.141284	TEKT4, AC073464.11, ANKRD20A8P, RNU6-1320P, AC097374.2
677	chr2	95659519	95682920	23402	*	13	6.37022e-32	0.129224	0.00227753	0.000156553	0.724654	0.180044	AC103563.7, RN7SL575P
977	chr2	95939667	95945517	5851	*	13	7.42429e-38	0.0783655	6.81583e-06	0.000599004	0.367158	0.125452	PROM2
1362	chr2	97090306	97151922	61617	*	7	1.7854e-18	0.0592881	0.00200563	0.00362855	0.566274	0.218487	NA
308	chr2	97172392	97172435	44	*	2	3.5644e-16	2.53476e-06	0.000493019	6.00273e-06	0.365944	0.320087	NEURL3
528	chr2	97536287	97548061	11775	*	6	6.82081e-18	8.45739e-06	0.0158483	6.84473e-05	-0.501666	-0.31756	SEMA4C, FAM178B
305	chr2	98330493	98344873	14381	*	16	2.5445e-55	0.0176922	4.04734e-06	5.89253e-06	0.526947	0.110927	ZAP70
862	chr2	99422093	99439997	17905	*	9	7.17151e-21	0.0185909	0.00282826	0.000370201	0.4546	0.0976741	KIAA1211L
279	chr2	101612331	101618609	6279	*	15	1.29182e-39	0.000913347	0.000182795	2.84487e-06	0.485849	0.0833983	NPAS2, RPL31, AC016738.4
427	chr2	105484021	105488038	4018	*	6	2.07818e-19	0.000100329	0.00176038	3.46741e-05	0.498116	0.295481	RP11-13J10.1, LINC01159
477	chr2	105697589	105735689	38101	*	15	3.39121e-20	0.0003034	0.00178066	4.75634e-05	-0.598052	-0.151638	MRPS9, AC104655.2
1334	chr2	105853494	105857955	4462	*	7	9.2331e-19	0.00236685	0.0507933	0.00315592	0.387596	0.182941	NA
38	chr2	106589861	106713059	123199	*	21	3.33977e-114	6.07978e-06	2.55986e-06	9.99575e-15	0.779186	0.150182	C2orf40, UXS1
653	chr2	106755003	106756310	1308	*	5	2.58287e-17	0.000392338	0.00999157	0.000132118	0.338441	0.201721	UXS1
1028	chr2	109917715	109940114	22400	*	8	6.71936e-20	0.0403416	0.0102862	0.000738557	-0.480907	-0.157678	SH3RF3, MIR4266
512	chr2	112931246	112944644	13399	*	10	2.45398e-28	0.0178068	0.000967425	6.42003e-05	0.623753	-0.00880922	FBLN7
1064	chr2	114037060	114052325	15266	*	7	1.49442e-19	0.0994332	0.000848105	0.0008478	0.349724	0.126427	NA
420	chr2	120189867	120197644	7778	*	8	4.93858e-22	0.000121326	0.0020331	3.12605e-05	0.486703	0.229657	TMEM37, SCTR
1003	chr2	123289581	123418722	129142	*	4	2.13773e-16	0.0411178	0.000541781	0.000676101	0.534501	0.252903	NA
766	chr2	125816798	126156962	340165	*	8	1.31582e-20	0.000722244	0.00123382	0.000250835	-0.497263	-0.228657	snosnR60_Z15
90	chr2	131668683	131674971	6289	*	19	5.31586e-59	2.73572e-06	0.001676	5.91263e-10	0.564031	0.141799	ARHGEF4
1381	chr2	133561787	133695582	133796	*	8	4.88848e-22	0.25055	3.73362e-05	0.00418059	-0.343489	-0.0746432	AC016909.1, NCKAP5, AC016909.2
1552	chr2	136763629	136783103	19475	*	9	1.3125e-17	0.0615066	0.00136286	0.0125671	0.40863	-0.00669068	AC093391.2
469	chr2	137300564	137632185	331622	*	11	6.38893e-27	0.00035878	0.00586514	4.48445e-05	-0.419195	-0.164293	AC010146.2, AC010146.1, THSD7B, AC092786.1
979	chr2	138721303	138724870	3568	*	6	5.41079e-18	0.00761549	0.0014329	0.000602446	0.546889	0.188209	HNMT
1296	chr2	142889283	142976312	87030	*	9	2.61367e-21	0.0412949	0.00121488	0.00245269	-0.490224	-0.16017	AC078882.1
665	chr2	145210222	145231644	21423	*	9	2.87955e-21	0.000126935	0.0217124	0.00014094	-0.463202	0.0122973	ZEB2, AC009951.1
1119	chr2	157487508	158030415	542908	*	18	1.63192e-21	0.0483408	0.0254774	0.00104916	-0.524938	-0.165005	RPLP0P7, AC108057.1
656	chr2	158666076	158713089	47014	*	10	3.61992e-27	0.00617659	0.000649078	0.000133687	-0.34411	-0.0432542	ACVR1, AC013731.1
943	chr2	158956321	159046720	90400	*	12	6.72007e-25	0.0656374	0.0010147	0.00052414	0.396264	0.0994808	UPP2, UPP2-IT1, CCDC148-AS1, CCDC148
309	chr2	159987950	160032615	44666	*	14	6.85232e-35	0.000914422	0.00208119	6.16819e-06	0.406302	0.0501516	TANC1
4	chr2	160654866	160839557	184692	*	29	0	2.82468e-16	3.48541e-09	5.15083e-39	0.813649	0.229718	LY75, LY75-CD302, AC009961.5, PLA2R1
913	chr2	161080729	161114710	33982	*	15	1.9999e-22	0.0129009	0.00681997	0.000475678	0.294141	0.0706549	ITGB6
703	chr2	163089214	163115351	26138	*	10	5.27293e-20	1.62633e-05	0.0366936	0.000176536	-0.351657	-0.235968	FAP
1212	chr2	163352902	163625290	272389	*	15	8.11572e-18	0.00748725	0.020676	0.00165307	-0.512511	-0.19129	RNA5SP109, KCNH7
1562	chr2	169050271	169100915	50645	*	9	2.52945e-21	0.670822	5.60043e-05	0.0139442	-0.456353	-0.0773111	STK39, AC067940.1
1496	chr2	170597890	170648400	50511	*	9	4.48197e-19	0.00910669	0.0556662	0.00748264	0.478965	0.195491	KLHL23, AC009967.3, PTCHD3P2
562	chr2	172971350	172974960	3611	*	8	2.48812e-21	0.000114071	0.0183198	8.49335e-05	0.41599	0.263155	AC104801.1
1467	chr2	174869013	174886880	17868	*	11	3.06288e-27	0.391656	3.17449e-05	0.00611503	0.674938	0.0844994	RP11-394I13.3
1363	chr2	177015044	177016490	1447	*	8	1.79486e-16	0.000504915	0.0871376	0.00368369	0.376936	0.320111	HOXD3, MIR10B, HOXD4
1305	chr2	177022056	177025198	3143	*	11	8.67808e-22	0.032417	0.00303599	0.00261326	0.558628	0.022763	HOXD3
471	chr2	177029459	177038617	9159	*	14	2.85144e-23	0.000202475	0.00510498	4.55181e-05	0.67361	0.0124945	HOXD3, RP11-387A1.5, HOXD-AS1
1299	chr2	178026772	178042468	15697	*	13	2.68201e-36	0.16922	2.67961e-06	0.00250624	0.456495	0.0918398	AC079305.5, AC079305.11, AC079305.8
467	chr2	180129612	180200208	70597	*	11	1.02656e-31	0.0147371	0.000426037	4.4096e-05	-0.463649	-0.17768	AC093911.1
1481	chr2	191769833	191840398	70566	*	11	1.98505e-31	0.420816	5.58125e-06	0.00669974	0.407718	0.0830736	GLS, STAT1
833	chr2	193805742	195184499	1378758	*	13	8.32487e-22	0.000138269	0.0243324	0.000325946	-0.583328	-0.220658	AC092638.1, RP11-764E7.1, AC068135.1, HNRNPA1P47, AC092638.2, AC074290.1, GLULP6
1213	chr2	201989737	202004925	15189	*	12	1.23032e-31	0.22231	1.46974e-05	0.00165528	0.449998	0.0600737	CFLAR, IMPDH1P10
543	chr2	202662961	202673010	10050	*	7	2.83048e-19	0.000486965	0.00721154	7.52903e-05	-0.315591	-0.168589	CDK15
1635	chr2	202818188	202837296	19109	*	9	1.29237e-18	0.564119	0.0010214	0.0529949	-0.206612	0.0218077	NA
742	chr2	202900063	202920941	20879	*	9	2.85874e-21	0.000820124	0.0117075	0.000216935	-0.439474	-0.159978	FZD7
201	chr2	206613589	206633254	19666	*	17	8.68865e-49	0.000192406	3.09811e-05	5.21326e-07	0.402117	0.122576	NRP2, AC007362.3
57	chr2	208631909	208663033	31125	*	21	5.64185e-91	0.00146784	1.83698e-05	6.44338e-12	0.729776	0.15259	FZD5
936	chr2	209354581	209793807	439227	*	9	3.84437e-19	0.00063938	0.0202623	0.000514825	-0.479023	-0.210978	PTH2R, AC019185.4, AC019185.3, RNA5SP117
1238	chr2	211181383	211189417	8035	*	4	2.45026e-16	0.00178449	0.0108925	0.00185416	-0.448989	-0.309089	NA
366	chr2	211422328	211763765	341438	*	16	6.04481e-32	0.000385624	0.00121878	1.54408e-05	-0.448606	-0.194129	CPS1
1544	chr2	216301062	216316235	15174	*	8	2.39e-21	0.415013	3.59178e-05	0.0114998	0.377043	0.0281892	AC012462.1
1136	chr2	216659791	216709562	49772	*	13	3.89157e-29	0.103257	2.85752e-05	0.00111051	-0.545419	0.0480636	LINC00607, AC093850.1
708	chr2	217399275	217442469	43195	*	16	7.3873e-49	0.50264	3.60027e-06	0.000182725	-0.402609	-0.00240145	RPL37A
505	chr2	217499384	217524225	24842	*	13	1.30172e-27	0.000273285	0.000490734	6.0728e-05	-0.527173	-0.115511	IGFBP2
1048	chr2	218113489	218135498	22010	*	6	8.33102e-18	0.0249424	0.00488554	0.000806944	-0.515744	-0.163026	RN7SKP43
765	chr2	218469425	218518234	48810	*	9	1.0859e-19	8.4618e-05	0.0063317	0.000250049	-0.380732	-0.0321437	DIRC3
773	chr2	218793716	218809926	16211	*	13	1.36391e-29	0.065865	0.000329806	0.000259163	0.524342	0.106487	TNS1
216	chr2	219155248	219157675	2428	*	15	8.14768e-30	1.41548e-06	0.00902343	8.80304e-07	0.758378	0.367141	PNKD, TMBIM1
889	chr2	220312410	220314486	2077	*	6	1.23617e-18	0.00191578	0.00166388	0.00043016	0.51126	0.255088	SPEG
1121	chr2	223916148	223916861	714	*	8	1.39279e-19	0.000274835	0.0258954	0.00105167	-0.39175	-0.196902	KCNE4
1514	chr2	231280878	231281474	597	*	5	2.59898e-16	0.0190389	0.014391	0.00839439	0.379016	0.162453	SP100
1388	chr2	231852154	231861349	9196	*	11	4.11777e-27	0.434673	6.23633e-05	0.00431062	0.588582	0.116893	SPATA3, SPATA3-AS1
1202	chr2	232034629	232062925	28297	*	13	1.67346e-32	0.0468449	1.50096e-05	0.00156198	0.539544	0.0127414	PSMD1
454	chr2	232330307	232379126	48820	*	12	1.44908e-34	0.0129846	0.000211096	4.03011e-05	0.295152	0.0677318	NCL, AC017104.1, RNU2-22P, LINC00471
1319	chr2	233321600	233341197	19598	*	8	3.52489e-20	0.0254263	0.000351936	0.002903	0.364273	0.0560567	ALPI
645	chr2	233415904	233449264	33361	*	10	2.87753e-24	0.0128723	0.00033138	0.000127183	-0.482574	-0.00196988	EIF4E2, AC073254.1
1263	chr2	235819996	235861303	41308	*	10	1.78383e-25	0.48699	0.00038033	0.00200583	0.454703	0.0808233	SH3BP4, AC010148.1
940	chr2	236504863	236520219	15357	*	7	6.10384e-18	0.00217964	0.00293548	0.000521127	-0.533582	-0.148758	AGAP1
824	chr2	237120069	237123218	3150	*	5	1.44554e-17	0.000207394	0.00393778	0.000314996	-0.532418	0.0777475	AC079135.1, ASB18
548	chr2	238600693	238617736	17044	*	13	2.95229e-30	0.0127659	0.00112267	7.7736e-05	0.388141	0.0263906	LRRFIP1
811	chr2	240153791	240168283	14493	*	9	1.23062e-22	0.00830394	0.00549333	0.000298022	-0.466279	-0.221093	HDAC4
1091	chr2	240288697	240291657	2961	*	7	1.38988e-19	0.0124802	0.0102126	0.000951059	-0.486605	-0.176556	HDAC4
698	chr2	240867059	240879397	12339	*	10	1.82374e-24	0.00411349	0.00452771	0.000171756	-0.492587	-0.157273	NDUFA10
1130	chr2	241596074	241627555	31482	*	9	4.39128e-21	0.0462134	0.00025225	0.00108468	0.668688	-0.0724239	AC011298.2, AQP12B, AC011298.1
1177	chr2	242256488	242279363	22876	*	8	2.69618e-18	0.0218748	0.00147236	0.00133997	-0.229188	-0.0701248	2024-09-02
330	chr2	242869193	242887778	18586	*	16	4.36547e-54	0.0876932	1.55098e-06	8.22788e-06	-0.526916	0.000978765	AC131097.3
727	chr3	1132846	1225562	92717	*	11	3.6338e-27	0.0188236	0.00050866	0.000204044	-0.195229	-0.00496502	CNTN6
1474	chr3	4909182	4920660	11479	*	7	6.12123e-18	0.365758	0.000392101	0.00636659	0.452777	0.114868	AC018816.3, snoU13
1431	chr3	8543732	8564151	20420	*	5	6.49302e-17	0.0503971	0.00401188	0.00506488	0.431382	0.153476	LMCD1, LMCD1-AS1
1021	chr3	9165875	9201159	35285	*	15	4.83225e-25	0.0165934	0.0084043	0.00072322	0.241313	-0.0167949	SRGAP3
1211	chr3	9258282	9291125	32844	*	9	1.56815e-20	0.0632015	0.00508662	0.00163152	-0.249028	-0.097057	SRGAP3-AS3, SRGAP3
816	chr3	10149466	10150173	708	*	9	1.65947e-23	0.00240816	0.000212149	0.000311493	0.270523	0.115326	FANCD2OS
1628	chr3	10326661	10332589	5929	*	9	3.1537e-17	0.0245767	0.121673	0.0432029	-0.482126	-0.206474	RP11-438J1.1, LINC00852, GHRLOS, GHRL
360	chr3	11592700	11600407	7708	*	11	2.73148e-26	0.000373893	0.00363305	1.36505e-05	-0.528432	-0.218168	ATG7, VGLL4
1593	chr3	12940418	12940949	532	*	4	1.93507e-16	0.457777	0.0143632	0.0210428	-0.516367	-0.256513	IQSEC1
980	chr3	15124999	15140732	15734	*	9	1.37586e-23	0.073054	0.000416716	0.000604778	-0.309017	-0.0643901	ZFYVE20
1447	chr3	16514304	16524406	10103	*	5	8.82858e-18	0.377238	9.5826e-05	0.00550664	0.437951	0.0534734	RFTN1
1255	chr3	17506627	17705496	198870	*	8	3.50378e-20	0.0293407	0.000145957	0.00197891	-0.47112	-0.0424082	AC140076.1, TBC1D5
709	chr3	20082916	20145874	62959	*	8	4.47463e-21	0.000529195	0.00667966	0.00018407	0.378051	0.110665	KAT2B
1409	chr3	23988091	24029156	41066	*	10	1.46759e-23	0.127627	5.56984e-05	0.00468271	0.493673	0.077787	NR1D2
786	chr3	25497183	25499848	2666	*	6	2.68995e-17	7.45851e-05	0.017496	0.000267546	0.211066	0.110397	RARB
1344	chr3	30352425	30391223	38799	*	3	9.52052e-16	0.00779017	0.00576563	0.00322314	0.287654	0.127509	NA
1014	chr3	32061030	32087017	25988	*	4	2.73249e-16	0.00113412	0.00120866	0.000709548	-0.29104	-0.112388	RPL21P40, SNORA25, OSBPL10
675	chr3	33260732	33273228	12497	*	10	7.29896e-26	0.00122846	0.00036332	0.000153777	0.35436	0.0989547	NA
368	chr3	37966887	38010902	44016	*	16	3.7105e-33	0.000194348	0.000223842	1.61302e-05	-0.387604	0.0329866	CTDSPL, MIR26A1
1498	chr3	38165783	38178749	12967	*	9	3.07822e-24	0.527216	1.70702e-05	0.00755364	0.375457	0.0722225	ACAA1, Y_RNA
756	chr3	40271029	40341800	70772	*	9	9.21551e-22	0.00110255	0.00206821	0.000238975	-0.287126	-0.106764	MYRIP, SNORA64
172	chr3	42163758	42201380	37623	*	15	1.31656e-48	0.00432032	0.000768041	2.01698e-07	-0.446506	-0.155957	TRAK1, TPMTP2
102	chr3	42894502	42947263	52762	*	21	1.58376e-59	3.14844e-05	0.000131018	2.31021e-09	-0.441973	0.0390201	ACKR2, RP11-141M3.5, KRBOX1, KRBOX1, HNRNPA1P22, ZNF662, CYP8B1
1402	chr3	43204510	43221763	17254	*	4	6.18399e-17	0.416018	9.44382e-05	0.00455335	0.348242	0.068977	NA
1039	chr3	49719940	49738081	18142	*	9	1.00821e-24	0.0919864	0.00019122	0.000773754	0.387938	0.0681213	APEH, RNF123, MST1, AC099668.5
112	chr3	50192260	50208690	16431	*	20	1.91587e-74	0.00876218	5.40348e-06	5.28387e-09	-0.548891	-0.163306	SEMA3F, RP11-493K19.3
1434	chr3	50313693	50315748	2056	*	9	2.00894e-21	0.0519824	0.000419989	0.00509988	0.237128	0.0673421	SEMA3B
147	chr3	50375553	50379074	3522	*	18	6.13173e-54	0.00172464	3.248e-05	6.93791e-08	0.607591	0.230501	ZMYND10-AS1, RASSF1, ZMYND10
1054	chr3	50393044	50396681	3638	*	5	2.42141e-17	0.0130443	0.000463397	0.000829201	-0.265689	-0.132257	CYB561D2, XXcos-LUCA11.5, TMEM115
950	chr3	50988282	51137653	149372	*	4	9.24311e-17	0.00128237	0.0017485	0.000534042	-0.488088	-0.259647	DOCK3
1353	chr3	52227582	52232021	4440	*	10	2.3992e-25	0.521779	9.69829e-05	0.00343747	0.339018	0.0693967	ALDOAP1
1134	chr3	52312957	52320832	7876	*	7	9.3357e-19	0.012915	0.000555605	0.001099	0.32376	0.133034	WDR82
1598	chr3	52730807	52739135	8329	*	13	3.81002e-37	0.909042	1.24039e-06	0.0226411	-0.329542	-0.0512351	SPCS1, GLT8D1
949	chr3	52748359	52776715	28357	*	4	9.23399e-17	0.00787544	0.000354796	0.00053391	0.45048	0.196246	RP5-966M1.5, NEK4
764	chr3	57011444	57015101	3658	*	2	9.87646e-16	0.000248059	0.000655808	0.000249342	-0.580394	-0.222033	ARHGEF3
418	chr3	57144290	57198797	54508	*	18	3.61174e-24	0.0106899	0.00200577	3.07681e-05	-0.45082	-0.142994	RP11-157F20.1, IL17RD
631	chr3	61237884	61367509	129626	*	7	1.35639e-19	0.00461023	0.00178841	0.000118751	0.254733	0.0811933	NA
1199	chr3	61550635	61669335	118701	*	10	2.76378e-22	0.0128648	0.00320685	0.00155022	0.374379	0.0242028	PTPRG
704	chr3	61856601	61889812	33212	*	9	7.87146e-25	0.000639167	0.000147731	0.000177104	0.385188	-0.00520286	PTPRG
781	chr3	64636223	64670562	34340	*	11	8.99605e-21	0.00111847	0.00712876	0.00026471	0.539467	0.136443	ADAMTS9
578	chr3	72192554	72201951	9398	*	12	3.41904e-23	0.00157498	0.00341696	9.28713e-05	-0.41825	-0.0133655	LINC00870, LINC00877
509	chr3	72898069	73004281	106213	*	17	3.19564e-76	0.0247442	5.18215e-08	6.32919e-05	-0.61046	-0.0257992	RP11-728B21.3, GXYLT2, FTH1P23, SHQ1, PSMD12P
828	chr3	77064282	77064432	151	*	2	1.16785e-15	0.000229944	0.00144427	0.000321474	0.310256	0.272673	ROBO2
550	chr3	81810999	81837752	26754	*	13	4.98844e-30	0.00515981	0.000930123	7.84159e-05	-0.520767	0.0531426	GBE1, RP11-142L1.1
787	chr3	83996001	84928932	932932	*	11	4.75429e-23	0.0106844	0.00702247	0.000268483	-0.539024	-0.203952	AC107025.1, AC108696.1, LINC00971, RP11-651J20.1
712	chr3	85014816	85877401	862586	*	13	2.0729e-21	0.000109038	0.0453758	0.000188799	-0.522157	-0.239173	CADM2, MIR5688, CADM2-AS2
1613	chr3	95911909	96186316	274408	*	10	9.32515e-18	0.00943842	0.0907841	0.0289839	-0.49102	-0.201793	HNRNPKP4, RP11-598F17.2, AC108697.1
602	chr3	97753734	98165007	411274	*	17	5.00235e-22	0.000127826	0.0150579	0.000104644	-0.443414	-0.224932	OR5BM1P, OR5AC1, OR5AC2, OR5AC4P, POU5F1P7, OR5H1, OR5H14, OR5H15, OR5H5P, OR5H3P, OR5H4P, RP11-325B23.2, OR5H7P, OR5H6, OR5H2, OR5H8P, OR5K4, OR5K3, UBFD1P1, GABRR3, RP11-343D2.11
1281	chr3	101817777	101952824	135048	*	12	3.86302e-32	0.212393	1.21057e-05	0.00228449	0.425368	0.0557077	ZPLD1
1307	chr3	109056875	109057509	635	*	2	9.38533e-16	0.0110087	0.00115132	0.00265915	0.251216	0.0612715	NA
610	chr3	111442336	111528066	85731	*	23	1.22954e-23	0.0654301	0.00228192	0.000109134	0.399317	0.106394	PLCXD2, PHLDB2
1594	chr3	112059676	112095926	36251	*	6	1.24144e-17	0.253446	0.000863065	0.0212589	0.250267	0.0092833	CD200
35	chr3	112871562	112981348	109787	*	51	2.58949e-83	1.57065e-06	4.5739e-05	3.70374e-15	-0.624145	-0.0748479	RP11-572M11.4, BOC, RP11-572M11.3
1170	chr3	120161737	120168805	7069	*	3	3.86752e-16	0.0139568	0.000815821	0.00129359	0.131945	0.0164602	FSTL1
809	chr3	121813675	121902497	88823	*	12	9.67336e-29	0.049674	3.58319e-05	0.000297414	-0.41327	-0.135354	CD86
70	chr3	122292462	122333057	40596	*	18	7.65122e-75	1.57015e-06	6.82781e-05	4.89833e-11	0.487688	0.160637	DTX3L, PARP15
459	chr3	123143630	123150346	6717	*	3	1.62794e-16	7.99872e-05	0.00112037	4.14234e-05	0.35029	0.200737	ADCY5
1632	chr3	124839820	124866646	26827	*	12	6.06683e-17	0.200806	0.0226057	0.0510808	-0.493639	-0.0588838	SLC12A8
296	chr3	127626966	127678492	51527	*	17	1.56683e-66	0.0622847	5.78066e-07	4.77401e-06	0.686355	0.145476	KBTBD12
184	chr3	128208037	128212273	4237	*	15	4.16399e-34	6.27719e-08	0.00791617	2.76535e-07	-0.371266	-0.200459	RP11-475N22.4, GATA2
535	chr3	128759961	128770949	10989	*	10	2.53323e-27	0.0128657	0.000495956	7.0292e-05	0.73209	0.133182	RP11-434H6.2
1268	chr3	129309650	129318459	8810	*	9	2.99304e-20	0.0101197	0.00503532	0.00208252	-0.462322	-0.0947951	RN7SL752P, PLXND1
317	chr3	130992408	131099128	106721	*	12	1.0026e-31	0.000711697	0.0011297	6.71941e-06	0.531141	0.182673	NEK11, NUDT16P1, RP11-933H2.4
999	chr3	134031663	134034554	2892	*	6	9.2597e-18	0.000815942	0.0139411	0.000665131	0.512766	0.228061	RP11-200A1.1
1528	chr3	134083158	134092614	9457	*	7	1.72098e-19	0.209528	8.7318e-05	0.00937917	0.385747	0.0750393	AMOTL2
1657	chr3	134094924	134124508	29585	*	7	4.10552e-17	0.365604	0.0734619	0.205516	0.252924	0.101259	HMGN1P9
678	chr3	137190222	137411625	221404	*	11	1.0011e-24	0.0435068	0.000743283	0.000156825	-0.634862	0.0242744	RNA5SP142, RP11-575C1.1
410	chr3	138677892	138762690	84799	*	26	1.87984e-24	0.00484731	0.00604169	2.81722e-05	0.626267	0.137452	MRPS22, PRR23A, PRR23B, PRR23C
1655	chr3	146535684	146672661	136978	*	4	4.43866e-16	0.144648	0.177514	0.181201	-0.411764	-0.249438	RP11-232M24.1, RP11-649A16.1, U3
204	chr3	147449682	148342922	893241	*	28	1.02461e-23	7.68669e-08	0.0539723	5.61143e-07	-0.432663	-0.217415	RP11-71N10.1, RP11-639B1.1, RP11-501O2.1, RP11-501O2.3, RP11-501O2.5, RP11-78O22.1, AC092925.1, AC092958.1, HNRNPA1P20, RP11-501O2.4
379	chr3	149241941	149298899	56959	*	13	8.27607e-35	0.0435947	0.00149775	1.93135e-05	0.250929	0.0509618	RNU6-1098P, WWTR1
202	chr3	149498107	149530380	32274	*	17	7.68033e-62	0.0171948	5.3077e-05	5.22945e-07	0.33561	0.0536196	ANKUB1
1647	chr3	149966336	149969552	3217	*	5	3.59063e-16	0.210305	0.0714465	0.115351	-0.320434	-0.0499176	NA
1538	chr3	155267052	155272990	5939	*	2	8.61125e-16	0.264793	0.00295065	0.0109278	0.452756	0.233765	PLCH1
140	chr3	156827696	156877897	50202	*	31	1.91873e-48	0.000955914	5.19216e-05	4.59125e-08	-0.456804	0.00267965	Y_RNA, LINC00880, CCNL1
285	chr3	158991628	159386992	395365	*	17	1.04521e-34	0.0301613	0.000691747	3.47106e-06	0.420357	0.032454	IQCJ-SCHIP1, MIR3919, RP11-441M10.1
978	chr3	169530817	169546886	16070	*	10	1.47905e-25	0.0219545	0.000272641	0.000600316	0.366351	0.133262	LRRIQ4
1371	chr3	170137321	170137871	551	*	4	9.55772e-17	0.00115319	0.0384562	0.00390422	0.552251	0.477827	CLDN11
1373	chr3	170626472	170684032	57561	*	8	6.37894e-21	0.380744	0.0001713	0.00396326	0.439927	0.0683959	EIF5A2, KLF7P1
1058	chr3	171774986	171792545	17560	*	8	3.07563e-21	0.013739	0.0011439	0.000837123	0.440467	0.0873901	FNDC3B
738	chr3	172310633	172312599	1967	*	4	5.70708e-17	0.00893427	0.00114179	0.0002152	0.330714	0.197355	RP11-408H1.3
227	chr3	172429012	172468745	39734	*	15	1.2163e-54	0.00583938	5.30658e-05	1.06753e-06	0.512475	0.108311	ECT2
1304	chr3	175338261	175338547	287	*	3	6.30154e-16	0.000879029	0.0301386	0.00257103	-0.645342	-0.525896	NAALADL2
376	chr3	177534604	177696327	161724	*	21	1.80666e-31	0.00118447	0.000118605	1.88841e-05	0.439705	0.0387386	RP11-91K9.1, RP11-2L8.1, RP11-2L8.2
1264	chr3	182443989	182459969	15981	*	6	7.67031e-19	0.0130047	0.000160961	0.00200953	-0.472604	-0.0911921	RP11-646E18.4
1490	chr3	183672548	183705727	33180	*	8	1.93325e-20	0.246723	0.000152044	0.00733736	-0.612652	-0.0788162	ABCC5
777	chr3	184037145	184038252	1108	*	8	3.19675e-21	0.00084303	0.000977824	0.000261836	0.564785	0.226898	EIF2B5, EIF4G1
231	chr3	185026405	185083290	56886	*	21	1.50876e-31	1.42188e-06	0.000191986	1.13525e-06	0.275564	0.0059809	MAP3K13
1204	chr3	185818381	185823358	4978	*	3	2.34429e-16	0.00772051	0.000467698	0.00156261	-0.626288	-0.236759	ETV5
886	chr3	186382725	186435400	52676	*	10	2.55486e-19	0.0025387	0.0171693	0.000428014	0.271843	0.117543	HRG, RP11-795A2.2, RP11-795A2.3, KNG1, RP11-134F2.2, RP11-573D15.8
744	chr3	186502039	186505347	3309	*	8	1.40044e-21	0.00173544	0.000233415	0.000222059	-0.343531	-0.149335	EIF4A2, SNORD2, SNORA63, SNORA81, SNORA63
1200	chr3	187216380	187336889	120510	*	9	1.31452e-23	0.0270819	0.000161468	0.00155527	0.328139	0.00900674	NA
1310	chr3	187925787	187941818	16032	*	9	1.24246e-22	0.142425	0.00026176	0.00267688	0.314187	0.0846858	LPP
1341	chr3	193586394	193588672	2279	*	4	7.02192e-17	0.129202	0.000178585	0.00320037	0.650919	0.198317	NA
908	chr3	193656618	193696950	40333	*	11	7.42057e-26	0.00349707	0.000274612	0.000464396	-0.472751	-0.0827858	RP11-699L21.1
1640	chr3	193846128	193849024	2897	*	4	2.04836e-16	0.352355	0.00615062	0.068436	-0.318068	-0.0871687	RP11-135A1.2
1337	chr3	193865698	193884848	19151	*	6	7.05359e-17	0.00779211	0.00995875	0.00318138	0.207863	0.0143917	NA
77	chr3	193964639	194061729	97091	*	56	1.58788e-70	0.00214483	7.74075e-06	1.1945e-10	-0.601924	-0.0313796	RP11-513G11.3, RP11-513G11.2, RP11-513G11.4, LINC00887, CPN2
1093	chr3	194471413	194481491	10079	*	2	1.40991e-15	0.0447973	0.000205607	0.00095687	-0.530436	-0.277579	AC090505.6, AC090505.5
265	chr3	194673499	194715513	42015	*	16	1.53398e-43	0.00584983	0.000377807	2.05039e-06	0.527783	0.109987	NA
896	chr3	195865435	195895954	30520	*	12	9.67372e-29	0.033601	0.000744266	0.000444632	0.324656	0.0828965	LINC00885
812	chr3	196732195	196754501	22307	*	10	2.10148e-27	0.132538	0.000129255	0.000300757	-0.497231	-0.120247	MFI2
694	chr4	43882	53115	9234	*	9	2.83949e-18	0.000113202	0.0178945	0.000169895	-0.455386	-0.2376	Z95704.4
74	chr4	681130	684653	3524	*	19	3.20841e-84	7.94749e-05	1.87401e-05	7.82685e-11	0.622617	0.184839	MFSD7
724	chr4	778336	780591	2256	*	6	5.51867e-18	0.00221687	0.00660551	0.000200924	0.338255	0.197119	CPLX1
104	chr4	1041450	1050226	8777	*	20	3.24195e-52	0.000591811	0.00168419	2.71546e-09	-0.823554	-0.246219	RNF212
211	chr4	1408557	1504989	96433	*	18	4.12815e-43	2.85659e-05	0.000124185	7.08282e-07	-0.611536	-0.239176	NA
55	chr4	2758176	2794091	35916	*	20	1.56031e-103	1.6555e-05	1.09275e-06	5.4203e-12	0.785579	0.2098	NA
1493	chr4	3371652	3372929	1278	*	10	1.81078e-20	0.348304	0.00384669	0.00743747	-0.415199	-0.10647	RGS12
951	chr4	8196463	8207325	10863	*	18	2.84215e-37	0.254959	3.83091e-06	0.000538616	0.474626	0.067698	SH3TC1
565	chr4	8393257	8397819	4563	*	12	2.53719e-31	0.0143421	0.00103632	8.65537e-05	-0.28414	-0.110826	RNA5SP152, ACOX3
338	chr4	10459183	10463620	4438	*	13	6.91437e-24	2.04833e-05	0.00698586	9.21034e-06	0.589207	0.24375	NA
1161	chr4	11626725	11723186	96462	*	6	1.25093e-18	0.323842	0.000453272	0.0012557	-0.433705	-0.09632	RP11-281P23.2
1225	chr4	13539099	13540946	1848	*	10	7.65163e-20	0.000182957	0.0680705	0.00174805	0.533509	0.381273	NA
648	chr4	14341676	14816445	474770	*	21	2.22881e-27	0.00876326	0.000523835	0.000129605	-0.605221	-0.166066	AC006296.2, SNORA63, AC006296.1, LINC00504, MTND2P31
168	chr4	20774977	21849543	1074567	*	43	4.30315e-25	2.25582e-05	0.00972145	1.86076e-07	-0.573204	-0.189925	RP11-120A1.1, RP11-556G22.3, RP11-556G22.2, KCNIP4, RP11-556G22.1
1505	chr4	22907811	22998527	90717	*	4	2.74716e-16	0.00313549	0.0547013	0.00789055	-0.460453	-0.305355	NA
1652	chr4	25087415	25090491	3077	*	4	2.37968e-16	0.114814	0.147075	0.151841	0.154434	0.0188802	NA
529	chr4	25655007	25656927	1921	*	5	3.29106e-17	0.00015746	0.00573067	6.87603e-05	0.55679	0.289674	SLC34A2
411	chr4	31296918	32147668	850751	*	16	4.69132e-23	4.07597e-06	0.0194759	2.83884e-05	-0.547136	-0.249483	RP11-315A17.1, RP11-665I14.1, RP11-734I18.1
1147	chr4	32911114	33719993	808880	*	13	2.13977e-19	0.0021014	0.0538172	0.00118957	-0.497282	-0.23069	RP11-802H3.1, RP11-802H3.2, AC079772.1, RP11-141P6.1, RP11-638O6.1
192	chr4	34185694	36005933	1820240	*	20	6.2791e-30	9.56202e-09	0.0247959	4.2247e-07	-0.506428	-0.314832	RP11-725M22.1, SEC63P2, RNU6-573P, RP11-548L20.1, AC093786.1, snoU13, ARAP2
1088	chr4	36585707	37079898	494192	*	11	5.02946e-21	0.000392746	0.0174703	0.000940579	-0.4941	-0.264151	RP11-103J17.2, RP11-722M1.1
210	chr4	38103401	38113343	9943	*	16	4.61084e-43	0.00224299	0.001441	6.51877e-07	-0.382351	-0.0966847	TBC1D1
465	chr4	39448432	39459369	10938	*	9	5.60631e-21	0.000198412	0.00763404	4.35392e-05	0.666177	0.319468	KLB, RPL9
970	chr4	40310457	40337853	27397	*	16	9.86454e-22	0.00608851	0.0239291	0.000585231	-0.494099	-0.202056	AC195454.1, CHRNA9
14	chr4	41867178	41884292	17115	*	33	1.51359e-136	5.51484e-12	3.53157e-06	1.32961e-26	0.707632	0.256545	LINC00682
1009	chr4	44761968	46126104	1364137	*	11	1.24118e-28	0.0154127	5.73512e-05	0.000695933	-0.385076	-0.137642	RP11-362I1.1, RNU6-931P, RN7SKP199, RP11-55C6.1, PRDX4P1, PRKRIRP9, RP11-270L13.1, GABRG1
923	chr4	48991965	49088257	96293	*	5	3.20152e-17	0.00228585	0.000239408	0.000492464	-0.430869	-0.228035	CWH43, TPI1P4
957	chr4	56503185	56685845	182661	*	17	1.39974e-34	0.146015	0.000474011	0.000544544	0.426905	0.119795	RNU6-276P
170	chr4	57937220	57975965	38746	*	18	1.20084e-48	0.000108433	9.54033e-05	1.94756e-07	0.492932	0.150006	UBE2CP3, IGFBP7-AS1, IGFBP7, snoU13
567	chr4	64216310	65899652	1683343	*	19	7.1657e-29	0.000697526	0.00815882	8.70911e-05	-0.405769	-0.179415	LARP1BP1, RP11-204H9.2, RP11-63H19.1, MTND6P16, RP11-12K22.1, TECRL, RNU6-191P, RP11-63H19.2, MTND5P13, RP11-63H19.5, RP11-63H19.8, RP11-63H19.6, RP11-158O16.1, RP11-707A18.1
823	chr4	71457880	71506651	48772	*	9	2.10182e-21	0.00370264	0.00747881	0.000314692	0.4131	0.107219	AMBN, ENAM
995	chr4	74274452	74286665	12214	*	7	1.23465e-18	0.00232433	0.0172062	0.00065527	-0.392226	-0.223388	ALB
663	chr4	76439695	76481299	41605	*	14	8.02213e-49	0.291922	1.31988e-05	0.00014032	-0.468963	-0.0703207	THAP6, C4orf26, RCHY1
1155	chr4	77874155	77891275	17121	*	8	1.31931e-19	0.0465138	0.000453235	0.00122968	0.251393	0.0646712	SEPT11, TXNP6
1315	chr4	81118343	81120670	2328	*	10	3.4007e-20	0.0106633	0.000883328	0.00280757	-0.30552	-0.0745608	PRDM8
1042	chr4	87928530	87957212	28683	*	10	2.19887e-25	0.0331275	0.000397992	0.000788339	0.444689	0.123522	AFF1
521	chr4	100126967	100174151	47185	*	7	4.76063e-20	0.000997875	0.00411852	6.67314e-05	-0.351459	0.0860576	RP11-696N14.1, ADH6
909	chr4	100573753	100576610	2858	*	10	1.23013e-21	0.00080664	0.00891747	0.00046446	-0.514146	-0.136132	RP11-766F14.2
1636	chr4	105343352	105411967	68616	*	8	8.9714e-18	0.406769	0.00115847	0.0538574	-0.179718	-0.0210478	CXXC4
1182	chr4	110098978	110223252	124275	*	8	2.26246e-20	0.0208453	0.000381737	0.00138465	-0.372515	-8.15e-05	COL25A1
916	chr4	112477798	112699859	222062	*	5	3.2485e-18	0.0240623	0.000248406	0.000480403	-0.387978	-0.144472	RP11-255I10.2
403	chr4	122700296	122722613	22318	*	13	1.13886e-35	0.00693629	0.000197978	2.51466e-05	-0.422425	-0.112743	EXOSC9
1331	chr4	124206004	124237575	31572	*	6	1.67748e-17	0.010645	0.0020231	0.00312014	-0.503	-0.0295893	SPATA5
1041	chr4	124323013	124402452	79440	*	10	4.33755e-21	0.000770086	0.00514653	0.000788158	-0.400995	-0.0957239	SPRY1
515	chr4	129491708	129522639	30932	*	9	7.44941e-23	0.000750106	0.000713873	6.48774e-05	0.466869	0.114969	RP11-184M15.2
674	chr4	129672509	129730670	58162	*	12	1.93711e-26	0.0203951	0.000968399	0.000151674	-0.460994	-0.0801858	snoU13
284	chr4	132950908	133911025	960118	*	17	1.4951e-30	0.000427781	0.00351265	3.44723e-06	-0.537806	-0.209669	RP11-149A7.2, RP11-149A7.1, RP11-789C2.1, ELL2P2, RP11-62N21.1, RP11-404I7.2, RP11-404I7.1
1468	chr4	140707850	140762680	54831	*	14	1.17856e-25	0.0926975	0.000132403	0.00613176	-0.295626	-0.05287	MAML3, RN7SKP253
976	chr4	141196700	141224879	28180	*	8	3.12124e-19	0.000609587	0.0136361	0.000596613	-0.485285	-0.172104	SCOC, RP11-425I13.3
1115	chr4	143947083	144104893	157811	*	5	8.16261e-17	0.00524429	0.00157676	0.0010433	-0.297123	-0.115726	RP11-54P19.1, RP11-284M14.1
1508	chr4	146424841	146449951	25111	*	5	9.22584e-17	0.149257	0.00363158	0.0080507	0.258718	0.106496	SMAD1, SMAD1-AS1
1312	chr4	154173498	154179401	5904	*	6	1.00589e-16	0.0167778	0.0184756	0.0027174	-0.2808	-0.0867372	TRIM2
1272	chr4	155413618	155413789	172	*	2	1.08912e-15	0.0622466	0.000509007	0.00215748	0.378812	0.195379	NA
1361	chr4	157563678	157686491	122814	*	12	8.99757e-23	0.150938	0.000299923	0.00361604	-0.328104	-0.0591765	RP11-171N4.3, RP11-171N4.4, PDGFC
1614	chr4	157761924	157868258	106335	*	12	8.65664e-31	0.7318	6.05433e-06	0.0290126	-0.349158	0.00697307	RP11-154F14.2, PDGFC
282	chr4	159733522	159887211	153690	*	21	2.36743e-32	0.00281895	0.000127382	3.16412e-06	-0.529162	-0.026755	FNIP2, C4orf45
553	chr4	160127802	160188184	60383	*	9	1.59415e-22	0.000339314	0.00138167	8.04245e-05	0.341947	0.175293	RAPGEF2
301	chr4	160997172	162978267	1981096	*	28	1.31598e-19	1.93577e-05	0.0408877	5.60868e-06	-0.538521	-0.252278	RP11-502M1.2, RPS14P7, RP11-234O6.2, RP11-497K21.1, RP11-502M1.1, AC106860.1, FSTL5
938	chr4	163483399	163786477	303079	*	8	5.27262e-20	0.00169814	0.00158018	0.00051883	-0.422379	-0.234766	AC005150.1
75	chr4	165877128	165952537	75410	*	19	6.70357e-83	0.0131943	1.95038e-05	8.6723e-11	0.580853	0.153248	RP11-366M4.8, FAM218A, RP11-366M4.12, RP11-366M4.14, TRIM61, RP11-366M4.11, RP11-366M4.13, RP11-366M4.1, RP11-366M4.15
280	chr4	174417985	174431058	13074	*	26	7.43521e-29	5.04969e-05	0.0014755	2.84505e-06	0.551078	0.22906	NA
901	chr4	182568172	182568983	812	*	4	4.1478e-16	0.000213801	0.00468524	0.000453276	-0.194931	-0.00525526	NA
218	chr4	184908254	184916766	8513	*	14	6.52389e-33	2.97847e-06	0.00501097	9.05514e-07	-0.404734	-0.15367	STOX2, RP11-739P1.2
685	chr4	185940036	185941265	1230	*	4	1.26754e-16	0.000100197	0.00789823	0.000159608	-0.144802	-0.0941573	HELT
318	chr4	186732926	186733590	665	*	9	3.33088e-23	7.55602e-07	0.0195213	6.78325e-06	-0.16633	-0.106178	SORBS2
507	chr4	186959608	186989025	29418	*	6	3.47434e-19	0.000423873	0.0032891	6.23006e-05	-0.518493	-0.195796	NA
1274	chr4	187572960	187619391	46432	*	12	5.52e-25	0.0699552	0.0021331	0.00217453	0.290685	0.0869862	FAT1
46	chr4	188895390	188963324	67935	*	23	1.10084e-65	4.99904e-06	0.000567136	1.5509e-13	0.674213	0.304267	ZFP42
572	chr4	189063588	189066031	2444	*	5	5.02849e-18	0.000965448	0.00121325	9.03793e-05	-0.450823	-0.199547	TRIML1, RP11-366H4.3
988	chr4	189258195	189330030	71836	*	5	1.6408e-17	0.032196	0.00117934	0.000623107	0.313009	0.127925	LINC01060, RP11-219G10.1, NARG2P1
1520	chr5	473007	476842	3836	*	11	1.11151e-19	0.0377152	0.0350563	0.00872938	-0.724881	-0.2598	CTD-2228K2.7, CTD-2228K2.5, SLC9A3
1276	chr5	934957	953647	18691	*	10	1.48719e-24	0.226427	0.000187976	0.00220571	-0.260534	-0.0510392	RP11-661C8.2
1291	chr5	1224849	1226977	2129	*	7	7.2673e-19	0.000480464	0.0579394	0.0024234	-0.297562	0.0816696	SLC6A19, SLC6A18
820	chr5	1295737	1295969	233	*	2	4.96094e-16	0.000195499	0.00194584	0.000313275	0.560899	0.367322	NA
576	chr5	1495043	1501670	6628	*	11	1.16251e-26	0.0043971	0.00448939	9.14455e-05	0.256163	0.0956722	LPCAT1
228	chr5	1950842	2008188	57347	*	25	1.63826e-25	3.49997e-08	0.0231162	1.09088e-06	-0.639981	-0.274231	RP11-259O2.1, RP11-259O2.3, RP11-259O2.2
1595	chr5	2078520	2103048	24529	*	8	7.37229e-18	0.057372	0.00256093	0.0212732	-0.564662	-0.213332	NA
1067	chr5	2136798	2169729	32932	*	14	1.1199e-23	0.0153099	0.00541808	0.000867381	-0.557842	-0.195346	NA
788	chr5	2223521	2241205	17685	*	10	1.28167e-23	0.00177443	0.00229892	0.000271028	-0.507237	-0.226633	NA
96	chr5	2805677	2965112	159436	*	27	2.32218e-49	0.00103288	0.00108199	1.18489e-09	-0.547864	-0.130928	RP11-468D11.1
696	chr5	3179801	3185755	5955	*	6	3.699e-18	0.000745913	0.00183341	0.000170624	-0.260305	-0.135721	CTD-2029E14.1
762	chr5	3304588	3311381	6794	*	7	1.89409e-19	0.00111169	0.00145024	0.000247794	-0.404899	-0.145562	NA
439	chr5	5048666	5103101	54436	*	11	2.74047e-28	0.00626644	0.00122935	3.74387e-05	0.394895	0.010515	LINC01020, CTD-2247C11.4, CTD-2247C11.5
1179	chr5	7395318	7464365	69048	*	11	2.07419e-24	0.0150542	0.000483194	0.00134412	-0.303623	-0.0578464	ADCY2
1590	chr5	10594156	10623852	29697	*	12	8.18481e-34	0.911964	1.89668e-06	0.0205506	0.400245	0.00152249	ANKRD33B
1462	chr5	10885038	10972070	87033	*	5	1.55472e-17	0.231792	0.000117106	0.00593112	0.428012	0.113442	CTNND2
392	chr5	13501230	13807296	306067	*	23	4.60315e-23	7.04594e-05	0.0348082	2.18306e-05	-0.481784	-0.225686	CTD-2042D5.1, CTC-232H10.1, DNAH5
52	chr5	14429708	14461092	31385	*	21	3.19216e-72	1.67977e-09	0.000202281	1.65999e-12	-0.516839	-0.156793	TRIO
1382	chr5	14581942	14593942	12001	*	5	1.57164e-18	0.675361	2.83591e-05	0.00419314	0.380332	0.0844138	FAM105A
912	chr5	17057446	17106339	48894	*	8	1.52438e-20	0.00178037	0.00131979	0.000468756	0.319427	-0.00176402	BASP1
1332	chr5	24765789	25090986	325198	*	12	8.99157e-21	0.011057	0.0419139	0.003144	-0.567234	-0.214418	SNORD29, Y_RNA, RP11-12P19.1, RP11-730N24.1, RP11-730N24.2
613	chr5	26476474	27403789	927316	*	25	4.53424e-18	5.02025e-05	0.0228804	0.000110277	-0.525133	-0.23069	CTD-2533K21.3, RNU6-738P, CTD-2533K21.2, CTD-2533K21.1, CTD-2533K21.4, CTD-2194F12.1, CDH9
1624	chr5	29150410	29383512	233103	*	7	3.44635e-16	0.107233	0.0680661	0.0383979	-0.379949	-0.215159	CTD-2118P12.1, CTD-2010I22.2
1117	chr5	31808295	31844940	36646	*	11	8.74232e-26	0.159855	0.00010655	0.00104747	-0.457395	-0.070578	PDZD2, snoU13, RNU6-760P, RNU6-358P, CTD-2290C23.1, CTD-2290C23.2
1600	chr5	32461615	32521264	59650	*	8	1.35954e-19	0.347566	0.000127888	0.0233261	-0.177531	-0.000423935	NA
312	chr5	34033774	34124590	90817	*	14	3.9793e-34	0.000460876	0.00350679	6.37208e-06	-0.433658	-0.112198	RP11-1084J3.4, C1QTNF3
1112	chr5	34683189	34698640	15452	*	10	4.82261e-22	0.0418715	0.00400213	0.00102896	0.453362	0.10385	RAI14
769	chr5	35902250	35938692	36443	*	9	2.53796e-23	0.00513507	0.00134434	0.000256731	-0.298449	-0.148946	CAPSL
506	chr5	37834102	37835701	1600	*	13	3.62106e-26	0.000317977	0.0210732	6.1686e-05	-0.209112	-0.0990223	GDNF
1306	chr5	38448265	38462772	14508	*	8	6.52595e-21	0.222133	0.00011909	0.0026582	0.335139	-0.00750139	EGFLAM, CTD-2263F21.1
398	chr5	39198319	39270715	72397	*	13	7.04218e-33	0.00538942	0.00147707	2.31082e-05	-0.319878	-0.0997764	FYB
1393	chr5	40756440	40756910	471	*	4	9.47776e-17	0.754021	7.48139e-05	0.00437682	-0.315862	-0.0749763	NA
160	chr5	44943943	45693264	749322	*	23	3.05512e-31	6.19526e-07	0.0225012	1.15088e-07	-0.50738	-0.242565	RP11-357F12.1, RP11-484L7.1, RP11-484L7.2, HCN1
1475	chr5	49680389	49708563	28175	*	2	1.1838e-15	0.0389741	0.00220261	0.00642393	-0.556392	-0.243693	EMB
722	chr5	50728971	51257050	528080	*	11	9.71814e-23	0.00623195	0.00787945	0.000200475	-0.420278	-0.200497	CTD-2335O3.3, RNA5SP182, KATNBL1P4
88	chr5	54185940	54282334	96395	*	20	2.87737e-58	7.59997e-05	0.00022834	5.50298e-10	-0.40071	-0.0785149	RP11-45H22.3, ESM1
335	chr5	55498233	55556386	58154	*	11	9.96457e-28	3.95849e-05	0.00894461	9.02592e-06	-0.483937	-0.188024	ANKRD55, RNA5SP185
200	chr5	56111630	56169159	57530	*	15	5.12105e-45	0.00208309	0.00012228	5.17776e-07	0.398076	0.122397	MAP3K1, snoU13, AC008937.2
367	chr5	58123584	58223316	99733	*	11	5.81904e-25	0.000130654	0.00191744	1.57394e-05	-0.405414	-0.0495375	RAB3C, CTD-2176I21.2
342	chr5	58296150	58335804	39655	*	13	3.6476e-38	0.000374141	0.000247588	1.03844e-05	-0.364109	-0.134257	RP11-266N13.2, PDE4D
1320	chr5	58386253	58453140	66888	*	15	4.82647e-45	0.259452	1.10874e-06	0.00291569	-0.540103	-0.139389	PDE4D
1609	chr5	60606722	60622671	15950	*	5	1.66125e-16	0.333195	0.000948985	0.027687	0.269249	0.0485235	NA
1527	chr5	60629795	60652980	23186	*	5	1.11111e-16	0.485405	9.16196e-05	0.00929261	-0.254067	-0.0523084	ZSWIM6, RP11-631M6.3
1228	chr5	64920880	65016588	95709	*	11	1.62651e-31	0.6985	3.00075e-05	0.00180128	-0.385577	-0.0774175	TRAPPC13, CTC-534A2.2, TRIM23, SGTB
707	chr5	66124167	66127678	3512	*	9	1.22901e-20	0.00217461	0.00488672	0.000181089	-0.335112	-0.077909	MAST4
834	chr5	66459998	66478491	18494	*	7	1.29371e-20	0.111873	0.00110359	0.000326896	0.473184	0.125834	MAST4, CTD-2306M10.1, CD180
159	chr5	72410859	72469085	58227	*	22	2.00067e-40	0.0349231	0.000487015	1.14293e-07	0.740561	0.139466	TMEM171, TMEM174, RP11-232L2.2, RP11-232L2.1, AC116345.1
474	chr5	72596939	72632388	35450	*	11	1.57449e-26	0.0011158	0.002078	4.70387e-05	0.631138	0.0526531	NA
544	chr5	73927487	73935683	8197	*	8	3.83124e-20	0.000313166	0.0176799	7.58036e-05	-0.308948	-0.131204	ENC1
234	chr5	76114571	76248749	134179	*	26	3.0429e-45	0.00244974	0.000717345	1.17368e-06	0.579725	0.118088	F2RL1, S100Z, RNU6ATAC36P, CRHBP, RN7SL208P
1534	chr5	77794234	77806169	11936	*	8	2.403e-20	0.531844	7.71825e-05	0.00998659	-0.350203	-0.0710505	LHFPL2
130	chr5	78319777	78407140	87364	*	19	8.14036e-57	0.00439619	0.000197776	3.05079e-08	0.595217	0.158805	BHMT2, DMGDH
1233	chr5	81692895	81931501	238607	*	13	1.66943e-28	0.422384	0.00034622	0.00183669	0.392303	0.00617217	CTD-2015A6.1, CTD-2015A6.2
1656	chr5	84741535	84943476	201942	*	4	2.83681e-16	0.235672	0.14886	0.193884	-0.38501	-0.216991	CTD-2331D11.4, RPL5P17, CTC-534B23.1, AC010595.1, AC026700.1
1638	chr5	88649918	88735768	85851	*	4	5.05098e-16	0.0860705	0.0929602	0.0591104	-0.294834	-0.183412	MEF2C-AS1
304	chr5	90100554	90334399	233846	*	13	4.40199e-30	0.00480725	0.00393444	5.8645e-06	0.387617	0.0566028	GPR98, CTD-2266L18.1
378	chr5	92847019	92909429	62411	*	16	1.57093e-42	0.00385782	1.89107e-05	1.9312e-05	0.455814	0.0475909	NR2F1-AS1
428	chr5	100926219	101488976	562758	*	13	6.1e-33	0.00105463	0.0013004	3.46956e-05	-0.35687	-0.0996384	RP11-1152B5.1, CTD-2333K2.1, OR7H2P, RNA5SP188
1488	chr5	106725742	106751231	25490	*	6	8.6214e-18	0.483805	5.56161e-05	0.00717859	-0.447056	-0.0839176	EFNA5
1584	chr5	106814181	106855918	41738	*	10	4.80295e-20	0.354938	0.00410152	0.0185766	0.315399	0.0426271	EFNA5
1175	chr5	109422693	109766796	344104	*	10	6.77284e-25	0.0200242	9.89542e-05	0.0013219	0.228381	0.0628843	TMEM232
874	chr5	121499727	121525513	25787	*	4	6.06175e-17	0.0296166	0.000128907	0.000408558	0.357173	0.163451	ZNF474, CTC-441N14.4
1561	chr5	124470315	124536477	66163	*	11	8.5771e-21	0.0997178	0.000738154	0.01379	-0.385654	-0.0808962	RP11-508M8.1
84	chr5	125694354	125751681	57328	*	19	1.96126e-65	2.88331e-05	0.000152285	3.90194e-10	0.392717	0.122371	GRAMD3
271	chr5	132082094	132086329	4236	*	15	3.42711e-53	0.000796675	1.63039e-05	2.34424e-06	0.793423	0.187619	CCNI2
462	chr5	132206540	132241858	35319	*	13	6.00352e-36	0.0636899	0.000431112	4.25702e-05	0.354151	0.0430984	LEAP2, AFF4
1523	chr5	132602073	132630679	28607	*	7	8.66684e-21	0.365642	2.5463e-05	0.00911508	-0.311626	-0.0331472	CTB-49A3.4, FSTL4
32	chr5	134734904	134780343	45440	*	21	1.96854e-114	6.31556e-07	6.85902e-06	5.71566e-16	0.597657	0.173298	CTC-203F4.2, H2AFY, C5orf20, TIFAB
1384	chr5	134825274	134827643	2370	*	7	9.66903e-19	0.025868	0.00281605	0.0041972	0.475936	0.140108	NA
1118	chr5	134878149	134882430	4282	*	9	3.53791e-20	0.00642105	0.00526042	0.00104754	0.688925	0.2604	NA
447	chr5	137579893	137609681	29789	*	12	1.3908e-31	0.0087152	0.000239994	3.84057e-05	0.262787	-0.00400266	GFRA3, RP11-166J22.1
473	chr5	138393073	138473973	80901	*	17	1.23462e-42	0.0425924	3.61833e-05	4.63648e-05	-0.389516	-0.101356	SIL1
861	chr5	138713954	138718219	4266	*	9	9.6102e-21	0.000657955	0.00443482	0.000368224	0.231913	0.0824097	SLC23A1
716	chr5	138904633	138927884	23252	*	5	1.62827e-18	0.0355485	0.000622302	0.000193988	0.758696	0.205029	UBE2D2
513	chr5	140071322	140079336	8015	*	14	1.25083e-42	0.258484	0.000104421	6.46795e-05	-0.294575	-0.0721653	HARS2, ZMAT2, HARS
5	chr5	140174612	140303405	128794	*	91	6.2827e-51	2.18556e-33	0.0027505	3.14454e-36	0.623761	0.266531	PCDHA1, PCDHA2, PCDHA3, PCDHA4, PCDHA5, PCDHA6, PCDHA7, PCDHA8, PCDHA9, PCDHA10, PCDHA14, PCDHA11, PCDHA12, PCDHA13, AC005609.1
31	chr5	140368417	140514676	146260	*	63	2.01115e-58	2.10457e-11	0.00073393	4.1758e-16	0.619154	0.136567	PCDHA1, PCDHA2, PCDHA3, PCDHA4, PCDHA5, PCDHA6, PCDHA7, PCDHA8, PCDHA9, PCDHA10, PCDHA11, PCDHA12, PCDHA13, PCDHAC1, PCDHAC2, PCDHB1, PCDHB2, PCDHB3, AC005754.8, PCDHB4, AC005754.7
2	chr5	140529499	140698317	168819	*	132	6.33345e-187	2.30964e-44	3.74512e-07	1.01655e-74	0.683365	0.252262	PCDHB6, PCDHB17, PCDHB7, PCDHB8, PCDHB16, PCDHB9, PCDHB10, PCDHB11, PCDHB12, PCDHB13, PCDHB14, PCDHB18, PCDHB19P, PCDHB15, SLC25A2, TAF7
1	chr5	140718283	140855504	137222	*	202	0	2.84406e-234	5.9334e-12	9.49495e-263	0.864328	0.33163	PCDHGA1, PCDHGA2, PCDHGA3, PCDHGB1, PCDHGA4, PCDHGB2, PCDHGA5, PCDHGB3, PCDHGA6, PCDHGA7, PCDHGB4, PCDHGA8, PCDHGA9, PCDHGB6, PCDHGA10, PCDHGB7, PCDHGA11, PCDHGB8P, PCDHGA12
111	chr5	140867386	140893634	26249	*	24	2.66008e-88	0.0457187	4.69988e-07	5.06476e-09	0.508332	0.0249776	PCDHGA1, PCDHGA2, PCDHGA3, PCDHGB1, PCDHGA4, PCDHGB2, PCDHGA5, PCDHGB3, PCDHGA6, PCDHGA7, PCDHGB4, PCDHGA8, PCDHGA9, PCDHGB6, PCDHGA10, PCDHGB7, PCDHGA11, PCDHGA12, PCDHGC3, PCDHGC4, PCDHGC5
1618	chr5	141217939	141233463	15525	*	10	3.09692e-26	0.849258	8.69768e-06	0.0318424	0.428313	0.0562602	PCDH1
1289	chr5	141293318	141302841	9524	*	11	5.33994e-27	0.0960559	2.1002e-05	0.00241913	0.404524	0.0149251	NA
1215	chr5	141549305	141566989	17685	*	8	9.15777e-21	0.00680122	0.000157322	0.00166025	-0.452954	-0.0279485	NA
1301	chr5	141864511	141892224	27714	*	8	9.88454e-22	0.207097	0.000102396	0.00254001	0.38235	0.0209187	AC005592.2
1096	chr5	142205796	142217046	11251	*	7	1.25347e-18	0.0260834	0.00371879	0.000967812	-0.540526	-0.114206	ARHGAP26
1051	chr5	142594147	142602594	8448	*	5	9.45188e-17	0.000680693	0.0112347	0.000812411	-0.424104	-0.153423	ARHGAP26
875	chr5	143678450	143847362	168913	*	6	2.69698e-19	0.0138269	0.000428196	0.000409697	-0.362607	-0.138633	KCTD16, CTC-218H9.1, CKS1BP5
100	chr5	149538695	149562738	24044	*	20	1.39161e-50	3.97476e-06	0.000183863	1.99622e-09	0.399195	0.111811	CDX1
672	chr5	149865429	149887716	22288	*	17	2.90669e-41	0.102119	2.09102e-06	0.000149424	0.506644	0.117387	NDST1, CTC-367J11.1
533	chr5	154091431	154093260	1830	*	9	4.04945e-21	6.86923e-05	0.00880895	6.95985e-05	0.345221	0.192317	LARP1
1153	chr5	155752946	155754265	1320	*	3	6.62922e-16	0.000408535	0.0192876	0.00121454	-0.507571	-0.278898	SGCD
206	chr5	156693748	156727777	34030	*	21	2.70887e-40	0.00107952	0.000171268	5.87851e-07	0.378927	0.0956978	CYFIP2
390	chr5	157099032	157117513	18482	*	5	3.51761e-18	2.67048e-05	0.00395405	2.16154e-05	0.280904	0.173282	C5orf52, AC008694.3
925	chr5	159298731	159350194	51464	*	16	6.49651e-20	0.0399499	0.000186186	0.000498481	-0.4922	-0.0499839	ADRA1B
1440	chr5	159690647	159698703	8057	*	4	2.26574e-16	0.136304	0.0003151	0.00529326	0.368639	0.0847397	CCNJL
790	chr5	159886406	159903753	17348	*	10	2.74476e-23	0.00891097	0.00175371	0.000276501	0.467043	0.149527	MIR146A, MIR3142
1502	chr5	167373485	167447887	74403	*	8	1.95329e-17	0.0244895	0.0140376	0.00773348	0.287933	0.027598	TENM2, CTC-353G13.1, CTB-77H17.1
876	chr5	171340543	171368847	28305	*	4	6.33164e-17	0.0357191	0.000155819	0.000414771	0.338152	0.14922	FBXW11
47	chr5	172076155	172113857	37703	*	26	1.595e-108	2.3471e-05	3.85274e-08	6.00684e-13	0.620364	0.0887779	NEURL1B, MIR5003, CTB-79E8.3
785	chr5	175105562	175110609	5048	*	8	4.41166e-21	0.000662579	0.000746942	0.000267052	-0.343406	-0.184605	HRH2
198	chr5	175526951	175613327	86377	*	16	2.78819e-37	7.8494e-05	0.00120107	5.05243e-07	0.58778	0.0194381	FAM153B, RP11-826N14.4, RP11-844P9.1, RP11-844P9.2
1452	chr5	176216823	176230710	13888	*	12	1.56481e-21	0.0827597	0.00926029	0.0056339	-0.554686	-0.151613	NA
538	chr5	176784688	176811239	26552	*	28	1.18092e-23	0.00947814	0.00250478	7.27934e-05	-0.414062	-0.0165461	RGS14, SLC34A1
1019	chr5	177876427	177890816	14390	*	6	2.88485e-18	0.00114502	0.00673734	0.000720574	-0.283547	-0.136636	COL23A1
1100	chr5	177987648	178016595	28948	*	15	7.24232e-50	0.804005	3.74878e-06	0.0009738	0.489013	0.0822169	COL23A1
778	chr5	178956874	178957930	1057	*	6	1.23313e-17	0.000408024	0.00789536	0.000261917	0.694812	0.29242	NA
1124	chr5	180588320	180596444	8125	*	4	4.48398e-17	0.053382	4.06194e-05	0.0010709	0.536819	0.0953867	NA
1011	chr5	180646754	180646976	223	*	3	4.80528e-16	0.000386203	0.00429347	0.000705526	0.173155	0.137101	NA
1658	chr6	1094006	1102332	8327	*	4	2.21033e-16	0.173029	0.162313	0.207452	-0.313626	-0.0515379	AL033381.1
238	chr6	1504325	1575286	70962	*	21	2.56929e-72	0.0131587	2.61519e-07	1.23794e-06	0.734228	0.0617498	RN7SL352P, RP11-157J24.1, RP11-157J24.2
461	chr6	1901298	2112248	210951	*	27	1.73709e-36	0.0140424	3.64827e-05	4.18757e-05	-0.404096	-0.00662896	GMDS
332	chr6	3893475	3933058	39584	*	14	1.57177e-33	0.00051094	0.00243937	8.51045e-06	-0.413485	-0.0708604	RP1-140K8.1, RP1-140K8.3, RP1-140K8.5, RP1-140K8.2
718	chr6	5957323	5996412	39090	*	13	5.71026e-32	0.00648062	0.000135827	0.000197514	0.390126	0.113928	PKMP5
1110	chr6	6900945	6971335	70391	*	20	1.06678e-21	0.124397	7.90746e-05	0.00102408	-0.43218	0.0118443	RP3-429O6.1, RN7SL554P
389	chr6	10527953	10585683	57731	*	15	2.78329e-25	0.000428645	0.00446168	2.14383e-05	0.512888	0.0249923	GCNT2, RP11-360O19.5
597	chr6	12407660	12579152	171493	*	22	2.00038e-32	0.00365612	0.000282515	0.000100168	0.328107	-0.00637341	RPL15P3
541	chr6	12942040	13014491	72452	*	17	5.94527e-27	0.000180269	0.00605469	7.35195e-05	0.53685	0.119876	PHACTR1
607	chr6	15062825	15138214	75390	*	13	9.66602e-25	0.00168371	0.00724897	0.000107659	-0.296363	-0.0765938	RN7SL332P, RP11-146I2.1, RP1-190J20.2
499	chr6	15399125	15456202	57078	*	23	3.39489e-20	0.000832315	0.0226684	5.70131e-05	-0.434867	-0.0490716	JARID2
817	chr6	16064923	16109573	44651	*	7	4.35577e-19	0.000529167	0.00580223	0.000311827	-0.557299	-0.0314677	RP1-13D10.5
1369	chr6	16488732	16523768	35037	*	12	2.18078e-20	0.0314782	0.0216978	0.00376561	-0.550329	-0.0694083	ATXN1
780	chr6	17393825	17599858	206034	*	15	1.53261e-34	0.0150782	4.10158e-05	0.00026432	0.408159	-0.0543079	CAP2, SUMO2P13, RPL7P26
1210	chr6	18275885	18380900	105016	*	13	8.19933e-27	0.0392486	0.000107384	0.00162857	-0.29936	-0.0265025	RNF144B, RNU6-263P, RP11-528A10.2, RP11-528A10.1
1559	chr6	19754227	19804711	50485	*	5	3.18171e-16	0.00888786	0.0759809	0.013565	-0.28377	-0.0410532	RP1-167F1.2, RP4-625H18.2
1495	chr6	20092627	20201350	108724	*	9	2.04652e-19	0.150936	0.00300461	0.00747638	0.250941	0.0557215	MBOAT1
1438	chr6	20629968	20689477	59510	*	10	3.56079e-23	0.196263	0.000217634	0.00527348	0.354867	0.104041	CDKAL1
263	chr6	20999098	21264386	265289	*	32	4.3815e-24	0.000221594	0.00322806	1.99482e-06	-0.533009	0.0501973	CDKAL1
1300	chr6	21523563	21557585	34023	*	11	6.22121e-18	0.0104249	0.0416801	0.00253666	-0.526539	-0.0301042	RP11-204E9.1
1372	chr6	21709793	21769397	59605	*	13	5.23286e-20	0.0104815	0.00544231	0.00391245	-0.392232	-0.0130487	CASC15
775	chr6	24251735	24324774	73040	*	10	2.18541e-24	0.0201237	0.00099684	0.000260851	-0.391863	0.0382436	DCDC2
629	chr6	24912259	24937034	24776	*	14	1.11354e-23	0.00249826	0.000640536	0.000118521	0.311132	0.0303401	FAM65B
116	chr6	25830852	25931659	100808	*	27	1.30746e-77	0.0282193	3.00734e-06	6.95633e-09	0.570918	0.076758	SLC17A1, SLC17A3, HIST1H2APS2, SLC17A2
960	chr6	27148026	27173910	25885	*	9	4.37152e-20	0.00136887	0.00193092	0.000558472	0.289613	0.124688	NA
689	chr6	27706275	27730563	24289	*	10	5.01377e-26	0.010292	0.00114153	0.000163104	0.653737	0.180368	NA
587	chr6	27859160	27861800	2641	*	11	8.41526e-25	0.000131105	0.00268428	9.63817e-05	-0.279682	-0.099904	HIST1H2BO, HIST1H3J, HIST1H2AM
588	chr6	28226567	28232729	6163	*	11	1.00951e-24	0.000111223	0.00390147	9.70807e-05	0.697501	0.3128	NKAPL, ZKSCAN4
341	chr6	28501916	28510313	8398	*	13	2.17294e-30	8.46845e-05	0.00604498	1.02274e-05	0.390281	0.160728	GPX5
274	chr6	28574981	28584464	9484	*	13	4.08783e-30	2.0993e-05	0.00175016	2.40448e-06	0.547432	0.319204	SCAND3
6	chr6	28945322	28963820	18499	*	35	1.50785e-248	1.17494e-16	1.41164e-07	1.33817e-30	0.658174	0.200453	RN7SL471P, HCG15, HCG16, ZNF311
1354	chr6	29323330	29394438	71109	*	11	2.12465e-21	0.153632	0.00534716	0.00345452	-0.584065	-0.219346	OR12D2, OR12D1, OR5V1, OR12D3, OR11A1
1631	chr6	29426132	29430096	3965	*	6	8.48313e-17	0.0377748	0.0616117	0.04866	-0.390534	-0.18465	OR2H1
618	chr6	30029721	30031019	1299	*	4	4.60709e-17	0.000845904	0.00143396	0.000112692	-0.516735	-0.215481	ZNRD1
450	chr6	30038922	30039175	254	*	9	1.68598e-21	2.53295e-06	0.0216144	3.91757e-05	0.68676	0.461186	RNF39
563	chr6	30043354	30045280	1927	*	14	1.40436e-35	0.0174793	0.000662436	8.58565e-05	0.691478	0.126388	RNF39
670	chr6	30079192	30079280	89	*	3	3.4315e-16	0.000171776	0.00316958	0.000149011	-0.214166	-0.169673	TRIM31-AS1, TRIM31
1492	chr6	30655870	30656530	661	*	8	9.63974e-19	0.00144738	0.0615563	0.00741437	-0.452248	-0.215191	NRM
1162	chr6	30848807	30849941	1135	*	8	4.06068e-18	9.77578e-05	0.0776953	0.00125618	-0.46329	-0.358552	DDR1
697	chr6	31005837	31022278	16442	*	11	4.22705e-21	0.000514219	0.00951643	0.000170872	-0.41881	-0.0879434	HCG22
58	chr6	31143710	31164994	21285	*	20	2.22274e-67	2.62806e-08	0.000389331	7.31244e-12	0.544644	0.176576	POU5F1, PSORS1C3, XXbac-BPG299F13.17
272	chr6	31506568	31508923	2356	*	13	1.46263e-35	7.62898e-05	0.00191347	2.39569e-06	-0.310964	-0.11503	DDX39B, ATP6V1G2-DDX39B, SNORD84
1036	chr6	31516015	31527893	11879	*	8	2.19885e-18	0.00861006	0.0190155	0.000763907	-0.7448	-0.194644	NFKBIL1, ATP6V1G2
1358	chr6	31833966	31838413	4448	*	7	1.31846e-19	0.272633	9.86608e-05	0.0035235	-0.453706	-0.147055	SLC44A4
9	chr6	31937731	31939744	2014	*	27	2.47459e-162	1.11588e-20	1.0253e-06	1.49401e-28	-0.727007	-0.278141	STK19, DXO
1095	chr6	32063126	32063901	776	*	9	6.37369e-19	8.1214e-05	0.0732951	0.000961255	-0.409618	-0.293482	TNXB
22	chr6	32099564	32118204	18641	*	32	1.3815e-68	8.53972e-20	0.00165057	8.40207e-22	0.569825	0.262837	PRRT1
339	chr6	32729105	32730130	1026	*	14	3.83984e-34	0.000107434	0.000922909	9.41808e-06	0.432947	0.174698	HLA-DQB2
1174	chr6	33258184	33258423	240	*	3	3.80869e-16	0.00102543	0.00577497	0.00131274	-0.377351	-0.250031	PFDN6
1432	chr6	33282867	33282997	131	*	6	2.88473e-17	0.000901226	0.0828499	0.0050809	0.485703	0.363914	ZBTB22
36	chr6	33288372	33290408	2037	*	28	1.53735e-50	9.95396e-19	0.0160867	6.4252e-15	-0.647929	-0.436511	DAXX
51	chr6	33911912	33955556	43645	*	21	4.4491e-100	0.00028154	2.62376e-05	1.64409e-12	0.643374	0.119279	NA
1506	chr6	34309455	34330898	21444	*	5	6.04036e-17	0.271087	0.000412014	0.0079617	-0.42175	-0.0695478	NUDT3, RPS10-NUDT3
568	chr6	35118482	35163131	44650	*	13	1.67346e-32	0.00308953	0.000120266	8.73298e-05	0.669041	0.104403	NA
770	chr6	35265616	35265759	144	*	4	2.24066e-16	0.000112436	0.0092236	0.000258527	-0.264796	-0.195059	DEF6
1575	chr6	35442288	35456312	14025	*	9	6.06888e-22	0.563638	3.71202e-05	0.0158345	0.321627	-0.00115045	TEAD3
292	chr6	37605107	37622130	17024	*	15	2.70663e-52	0.0577464	1.84855e-05	4.31418e-06	0.542467	0.104351	MDGA1
754	chr6	37745214	37786245	41032	*	13	3.11175e-20	0.108067	0.00279118	0.000235817	-0.3873	-0.0335363	RP3-441A12.1
1499	chr6	40132346	40253980	121635	*	6	2.53042e-18	0.308858	5.3453e-05	0.0076415	-0.397435	-0.0811966	RP11-552E20.1
1143	chr6	41066401	41075865	9465	*	6	2.30426e-18	0.00707137	0.000237002	0.0011717	-0.190097	0.0490966	NFYA, ADCY10P1
737	chr6	41515387	41516162	776	*	3	6.42888e-16	0.000156846	0.00430409	0.000214857	-0.301371	-0.171907	FOXP4, RP11-328M4.2
1665	chr6	43894639	43895167	529	*	2	1.33995e-15	0.477227	0.46578	0.561518	-0.18001	-0.158919	NA
713	chr6	43964296	43970084	5789	*	6	5.94967e-18	0.000205423	0.00761025	0.000190236	0.349347	0.122948	C6orf223, RP5-1120P11.1
185	chr6	46231809	46350774	118966	*	16	2.5624e-41	5.37889e-05	0.00109514	3.06498e-07	-0.350406	-0.019913	RCAN2
1592	chr6	47009737	47015535	5799	*	4	1.65049e-16	0.221054	0.00193602	0.0206662	0.435673	0.144341	GPR110
1621	chr6	52016332	52017666	1335	*	4	3.02289e-16	0.141051	0.0107789	0.0354692	-0.510204	-0.215734	NA
1287	chr6	52172005	52182896	10892	*	4	2.16538e-16	0.00405054	0.0139022	0.00239824	0.407237	0.22196	NA
836	chr6	58386160	62391103	4004944	*	15	4.13412e-23	0.00338777	0.0103461	0.00033051	-0.541903	-0.153409	RP11-143A22.1, AL356131.1, MTRNR2L9, RP11-278J20.2, RBBP4P4, RP1-91N13.1, RP1-240B8.3, KHDRBS2
559	chr6	66256950	67440244	1183295	*	17	1.7871e-20	2.59237e-06	0.0722377	8.29597e-05	-0.50248	-0.27931	SLC25A51P1, AC002485.1, EYS, ADH5P4, NUFIP1P, RP11-24C14.1, RNU7-66P
1219	chr6	72111904	72113519	1616	*	4	2.0548e-16	0.000482874	0.0329531	0.00167846	0.327955	0.227458	RP3-331H24.5, LINC00472, MIR30A
180	chr6	74116024	74171029	55006	*	14	1.40095e-44	0.000255716	0.000502212	2.40839e-07	0.668779	0.158156	DDX43, AC019205.2, MB21D1
994	chr6	77325193	78078628	753436	*	11	1.79998e-20	0.00110569	0.0261353	0.000652875	-0.496813	-0.230248	RP11-354K4.1, RP11-354K4.2
510	chr6	78360731	79339334	978604	*	14	2.58547e-25	0.000112814	0.0325652	6.36152e-05	-0.542538	-0.314974	MEI4, SNORD112, RP3-390M24.1
983	chr6	79967408	80012407	45000	*	7	3.10358e-19	0.00483425	0.00290665	0.000612871	-0.264572	-0.120023	RP11-46B11.2, Y_RNA
139	chr6	81317999	82459006	1141008	*	18	5.83033e-35	2.06795e-07	0.00546849	4.57353e-08	-0.526808	-0.237133	RNA5SP210, FAM46A, RP1-300G12.2, AL359693.1, RP5-991C6.4
1104	chr6	82498902	82679368	180467	*	20	7.76328e-22	0.0140177	0.0574356	0.00099064	-0.495496	-0.24161	RP5-991C6.3, RP11-379B8.1, RP11-801I18.1
396	chr6	85024357	85462137	437781	*	22	2.00261e-19	0.000124283	0.0325353	2.30531e-05	-0.555585	-0.218491	RP11-132M7.3, RP1-90L14.1, SMARCE1P2, TBX18, RP11-132M7.2
488	chr6	87827977	87864428	36452	*	14	1.17738e-23	0.00827266	0.00511048	5.19499e-05	0.359504	0.143825	ZNF292, RCN1P1, RP11-393I2.4
1071	chr6	90025307	90061999	36693	*	10	3.92351e-25	0.0172078	7.61184e-05	0.000885214	0.378027	0.113485	UBE2J1
76	chr6	90234227	90319877	85651	*	39	3.52596e-57	5.88197e-09	0.000623118	9.25028e-11	-0.52709	-0.148291	ANKRD6, RP11-16C18.3, LYRM2
1426	chr6	90680658	90718566	37909	*	10	4.90065e-21	0.0785421	0.00135132	0.00495993	-0.401063	-0.128596	BACH2, RN7SKP110
1316	chr6	90928039	90943562	15524	*	5	6.35134e-17	0.0409989	0.000764172	0.00286814	-0.338032	-0.0983162	BACH2
383	chr6	106350874	106433792	82919	*	13	1.03739e-28	8.66645e-05	0.0102409	1.98993e-05	0.632566	0.332912	RN7SKP211
327	chr6	106923481	106960065	36585	*	13	1.97559e-32	0.00227838	0.000443855	8.00872e-06	0.264466	-0.0408007	AIM1
138	chr6	107121133	107306551	185419	*	34	1.06226e-61	0.266483	9.11286e-07	4.25119e-08	0.463057	0.0597644	RP1-60O19.2, MIR587, RP1-60O19.1, RNU6-117P
726	chr6	107810488	107857395	46908	*	15	2.02716e-30	0.00252136	0.00056645	0.000203497	-0.456408	-0.046367	SOBP, RP1-67A8.3
134	chr6	107942932	107987827	44896	*	26	4.35485e-48	6.01631e-06	0.000555817	3.38021e-08	0.695012	0.00658576	SOBP
944	chr6	108108559	108145539	36981	*	9	7.19947e-23	0.00348911	0.000616725	0.000527596	0.402294	0.00967463	SCML4
643	chr6	108525038	108573444	48407	*	9	3.20811e-22	0.000437462	0.00358243	0.000126026	0.235609	0.10056	snoU13, RP1-128O3.5, SNX3
701	chr6	109787360	109788628	1269	*	4	4.83421e-17	0.00330009	0.000362516	0.000176123	0.291045	0.176647	ZBTB24
1413	chr6	110967345	111029441	62097	*	11	1.3088e-21	0.0271781	0.0013125	0.00477148	0.339346	0.102607	RP11-346C16.2, RP11-346C16.1, CDK19, RP11-569A2.2
1144	chr6	111821593	111888446	66854	*	13	3.0407e-18	0.00156204	0.0432948	0.00117312	-0.534229	-0.141323	TRAF3IP2-AS1, TRAF3IP2
431	chr6	111999442	112041290	41849	*	19	9.1987e-25	0.000477685	0.000723618	3.50862e-05	-0.368685	-0.00954609	FYN
1607	chr6	112172049	112194702	22654	*	12	6.50624e-20	0.127558	0.000619249	0.0271575	-0.422049	0.00267167	FYN
401	chr6	112525289	112633340	108052	*	30	3.7106e-22	0.000485115	0.002421	2.44493e-05	-0.42361	-0.0435265	RP11-506B6.6, LAMA4, RP1-142L7.9, RP1-142L7.8
919	chr6	112684751	112735084	50334	*	10	5.69497e-22	0.00177447	0.00804604	0.000482287	0.441243	0.14177	FEM1AP3
1250	chr6	112885294	113278378	393085	*	15	8.94461e-27	0.390427	0.00118879	0.00193951	0.351794	0.00911889	RP11-505K1.1, RP1-159M24.1
1484	chr6	113801787	113860384	58598	*	7	3.39259e-18	0.0218281	0.0066604	0.00707943	0.29483	0.0562179	AL513123.1, RP11-346D19.1
1564	chr6	114289969	114291252	1284	*	4	5.23775e-16	0.354965	0.00333768	0.0141271	-0.258008	-0.0772347	RP3-399L15.3, HDAC2
406	chr6	116381904	116382876	973	*	6	7.05397e-18	1.30732e-05	0.00441888	2.70603e-05	0.467764	0.329507	FRK
1235	chr6	116421888	116432928	11041	*	9	1.44297e-21	0.0210061	0.000288096	0.00184662	0.345886	0.0884408	NT5DC1
384	chr6	126128689	126238934	110246	*	22	2.39358e-26	0.0117175	0.000134796	2.07203e-05	0.493403	0.0586494	NCOA7, RN7SKP56, NCOA7-AS1
1602	chr6	127663631	127664470	840	*	3	9.34822e-16	0.0779726	0.0225717	0.0248702	-0.105937	-0.0650458	ECHDC1
731	chr6	130054629	130068045	13417	*	4	3.45006e-17	0.00732163	0.000891219	0.000207481	-0.228823	0.021514	NA
173	chr6	134212933	134272463	59531	*	15	4.958e-44	9.17776e-06	0.000268463	2.03062e-07	0.559144	0.181895	TCF21, RP3-323P13.2
955	chr6	134466956	134496341	29386	*	15	9.40742e-47	0.684819	8.60187e-06	0.000544028	0.462761	0.0739948	SGK1
1165	chr6	136346628	136383184	36557	*	9	3.92236e-21	0.0332535	0.00691727	0.00127213	0.217906	0.0968299	PDE7B, COX5BP2, RP13-143G15.3
1292	chr6	137244090	137273499	29410	*	9	4.24343e-20	0.113978	0.00031031	0.00242979	0.739813	0.126973	SLC35D3, Y_RNA
1537	chr6	138820684	138833586	12903	*	6	1.69284e-16	0.0223628	0.0164129	0.0108903	0.284663	0.029326	NHSL1
1418	chr6	138881984	138893673	11690	*	5	3.05187e-17	0.0849113	0.00028888	0.00480611	-0.417295	-0.0998943	NHSL1
661	chr6	139699305	139794360	95056	*	10	3.63125e-25	0.0106859	0.00148556	0.000139667	-0.290911	-0.00832516	RP11-12A2.3
225	chr6	139965610	140203433	237824	*	33	6.77305e-32	1.76632e-05	0.000288762	1.00085e-06	0.402165	0.0339554	RP11-15H7.2, RP5-899B16.1, RP5-899B16.2
1445	chr6	143179316	143195100	15785	*	8	3.47484e-21	0.140827	3.52878e-05	0.00547338	0.452215	0.0628431	HIVEP2
1620	chr6	144672999	144694805	21807	*	6	2.1479e-16	0.124477	0.0362277	0.0328621	0.414561	0.124477	UTRN
1414	chr6	149370548	149386219	15672	*	7	1.16135e-17	0.00849827	0.024321	0.00477396	-0.490223	-0.0483907	UST
114	chr6	149803426	149867144	63719	*	18	4.1773e-57	0.000199612	0.000111353	5.61064e-09	0.365878	0.112236	RNU7-3P, ZC3H12D, RP1-281H8.3, PPIL4
1275	chr6	150894415	150920485	26071	*	9	9.68022e-22	0.018883	0.000317244	0.00218767	-0.370878	-0.157398	NA
1040	chr6	151346409	151392692	46284	*	15	5.11734e-28	0.0310878	0.0026299	0.000778624	0.320687	0.036948	MTHFD1L, AL133260.1, RP1-292B18.3
676	chr6	152125082	152126938	1857	*	9	4.88597e-22	0.00221543	0.00661309	0.000156286	-0.40167	-0.117056	ESR1
1073	chr6	152702387	152784396	82010	*	10	7.91173e-25	0.0672318	0.000638435	0.000889864	0.423206	0.0864553	SYNE1-AS1, RP3-398G3.5, RNA5SP223, SYNE1
1285	chr6	157955288	157970968	15681	*	6	1.4838e-18	0.020026	0.000406546	0.00236734	-0.456857	0.0195547	ZDHHC14
1221	chr6	158094825	158094919	95	*	2	6.88854e-16	0.000886707	0.0121455	0.00171959	-0.547024	-0.397001	ZDHHC14
917	chr6	159081725	159084599	2875	*	6	6.38124e-18	0.000965747	0.0141756	0.000480461	-0.364161	-0.133328	SYTL3
1455	chr6	159590059	159624611	34553	*	7	6.49507e-20	0.371283	4.93468e-05	0.00572823	-0.342304	-0.0573244	FNDC1, RP11-13P5.2
1470	chr6	160398169	160426401	28233	*	11	6.86576e-28	0.518741	2.0065e-05	0.0062232	0.462997	0.080092	IGF2R, AIRN
1107	chr6	160679391	160680162	772	*	9	3.93292e-20	0.00291732	0.01681	0.000997858	0.317383	0.150497	SLC22A2
64	chr6	162257928	163321305	1063378	*	61	3.81017e-35	0.000306161	0.00128526	2.32685e-11	-0.540146	-0.0236826	KRT8P44, PACRG, PARK2
82	chr6	164011498	164066899	55402	*	21	3.35034e-143	0.372643	6.27146e-08	1.92357e-10	0.610852	0.0782754	NA
1065	chr6	166266600	166268631	2032	*	5	2.19267e-17	0.0260271	0.000149193	0.000847804	0.595731	0.301725	PDE10A
761	chr6	168482906	168501956	19051	*	9	2.58774e-20	0.036765	0.00298188	0.000247758	0.567782	-0.0985039	NA
1328	chr6	168589793	168599051	9259	*	11	7.52375e-25	0.0996257	0.000125807	0.00307759	-0.551159	-0.0869894	RP11-503C24.1
402	chr6	169026695	169053865	27171	*	18	1.62171e-23	0.00458913	0.00177112	2.50272e-05	-0.645457	-0.0217243	SMOC2
1108	chr6	169846686	169852806	6121	*	5	2.27221e-17	0.0107337	0.00249138	0.000999323	-0.338973	-0.0948701	NA
257	chr6	170252085	170358308	106224	*	24	4.85417e-53	0.043591	1.64491e-06	1.76935e-06	0.688421	0.0502083	NA
792	chr6	170408669	170414801	6133	*	9	3.7705e-23	0.00164091	0.00398405	0.00027851	-0.29893	-0.085393	NA
344	chr7	611233	613593	2361	*	6	1.34596e-18	9.04556e-07	0.0149754	1.09101e-05	-0.615942	-0.487431	PRKAR1B
120	chr7	801377	813708	12332	*	17	8.85168e-54	0.000389806	0.00128577	9.05898e-09	-0.57868	-0.195663	HEATR2
991	chr7	939202	949390	10189	*	13	5.03071e-24	0.00267811	0.0263684	0.000637616	-0.540775	-0.27772	ADAP1, COX19
1023	chr7	1120860	1121929	1070	*	6	1.6651e-17	0.000298314	0.0316856	0.000727928	-0.653799	-0.324191	AC091729.8, GPER1, C7orf50
647	chr7	1280607	1287145	6539	*	11	5.43184e-22	5.04411e-05	0.0327632	0.000129356	-0.287666	-0.101343	NA
129	chr7	1709580	1745173	35594	*	26	4.07826e-31	5.51812e-06	0.00721002	2.56618e-08	-0.61355	-0.172619	ELFN1, AC074389.7, AC074389.6
1109	chr7	2701641	2724929	23289	*	8	1.08422e-21	0.1679	0.000156805	0.00100222	-0.414964	-0.0734195	TTYH3, AMZ1
502	chr7	2967973	2973994	6022	*	10	9.59071e-23	3.79217e-05	0.0227427	5.81301e-05	-0.576431	-0.274332	CARD11
783	chr7	3901843	3947798	45956	*	9	4.01053e-21	0.00138891	0.00268094	0.000265596	-0.607229	-0.190388	SDK1
286	chr7	4265135	4276220	11086	*	16	1.91136e-56	0.0561972	1.38661e-05	3.50318e-06	-0.538699	-0.124002	SDK1
850	chr7	4899213	4901750	2538	*	7	2.10076e-19	0.0014676	0.0267039	0.000349508	0.606768	0.356963	RADIL, PAPOLB
1375	chr7	5862494	5908956	46463	*	8	7.30963e-23	0.404346	1.92475e-05	0.00400262	-0.57048	-0.137913	ZNF815P
1612	chr7	25899194	25900279	1086	*	3	9.88353e-16	0.0221627	0.0589106	0.028881	-0.491025	-0.36685	NA
351	chr7	27072642	27135153	62512	*	14	7.03179e-47	0.136445	2.18437e-05	1.25946e-05	0.478283	0.0782245	NHP2P2, HOXA1
103	chr7	27225811	27232150	6340	*	18	8.27552e-51	1.21001e-08	0.00106853	2.46624e-09	-0.410891	-0.215935	HOXA11-AS, RP1-170O19.14
1083	chr7	27252584	27254071	1488	*	5	1.47644e-17	0.0170483	0.00357306	0.000919684	0.400005	0.208669	NA
1068	chr7	30951432	30954522	3091	*	9	2.88145e-23	0.128202	9.87948e-05	0.000869792	0.250677	0.0652773	AQP1, AQP1
1133	chr7	47294278	47315129	20852	*	9	3.27943e-26	0.705143	3.35863e-05	0.00109725	0.502295	0.0726669	TNS3
1466	chr7	47892539	47968639	76101	*	8	1.03556e-20	0.458199	3.98372e-05	0.00603597	0.485436	0.016839	HUS1, PKD1L1
926	chr7	48019205	48048822	29618	*	12	8.23193e-30	0.0724555	0.000334992	0.000500155	0.583767	0.111099	SUN3
266	chr7	55507738	55540725	32988	*	14	9.02218e-48	0.00751536	3.59536e-05	2.08231e-06	0.691353	0.158216	VOPP1
156	chr7	56878760	57484819	606060	*	41	9.45738e-25	8.68934e-06	0.0246083	9.70266e-08	-0.539044	-0.120131	RN7SL816P, TNRC18P3, RP11-1217F2.3, MTND4P4, MTND5P6, RP11-1217F2.7, MTND1P4, MTND2P6, RP11-1217F2.9, RP11-1217F2.10, MTND4P5, MTND5P7, RP11-1217F2.13, RNU7-157P, MIR3147, RP11-114G11.2, RP13-580B18.1, RP11-220H4.2, MIR4283-2, SLC29A4P1, PHKG1P4, ZNF479, RP11-1217F2.1, GUSBP10, GUSBP12, RP11-1217F2.15, VN1R28P
1282	chr7	62574903	62762850	187948	*	4	1.93293e-16	0.00516393	0.00336171	0.00228948	0.279371	-0.0480102	RP11-373D7.1, RP5-905H7.4, RP11-196D18.4, RP11-196D18.5, snoU2_19, PHKG1P1, RP5-905H7.3, SEPT7P4, ZNF733P
1330	chr7	69399776	69525741	125966	*	10	3.4124e-17	0.00477195	0.00896422	0.00311581	-0.408819	-0.0243047	AUTS2
1651	chr7	70113001	70133835	20835	*	3	3.68845e-16	0.115161	0.137027	0.129165	0.175884	0.117515	AUTS2
1338	chr7	92623826	92672812	48987	*	9	5.25026e-24	0.112282	4.933e-05	0.00318185	-0.273379	-0.06795	NA
1246	chr7	93071540	93113314	41775	*	6	2.617e-17	0.00112782	0.0109385	0.0019114	-0.487923	-0.29867	CALCR, MIR653, MIR489
19	chr7	94938373	95041624	103252	*	35	4.18297e-147	3.45838e-16	4.18803e-06	5.53663e-24	0.590698	0.201382	AC004022.8, PON1, AC004022.7, PON3, PON2
1326	chr7	95157323	95222092	64770	*	8	8.1356e-22	0.209587	4.82494e-05	0.00306032	0.375502	0.0605519	ASB4, AC002451.1, AC003079.1, PDK4
1024	chr7	98464765	98467380	2616	*	9	2.7334e-21	0.0035282	0.00133472	0.000728156	0.482457	0.0646552	TMEM130
1231	chr7	99103686	99103801	116	*	2	9.5916e-16	0.00138013	0.00464041	0.00180863	-0.392552	-0.322114	ZKSCAN5
933	chr7	99595276	99598775	3500	*	4	3.28233e-16	0.00580907	0.000416249	0.000510377	0.425559	0.225955	NA
649	chr7	99696968	99698208	1241	*	7	3.06235e-19	0.00160838	0.00557446	0.000129742	-0.392944	-0.206823	MCM7
1551	chr7	99775425	99775443	19	*	2	1.16139e-15	0.00731005	0.0371999	0.0125632	0.514841	0.482252	STAG3
1146	chr7	101500303	101509161	8859	*	8	2.77999e-19	0.0297337	0.000976241	0.00118585	-0.515484	0.0387578	CUX1
1439	chr7	101940485	101957572	17088	*	11	1.36886e-21	0.249992	0.00123092	0.00528611	0.490875	0.10997	SH2B2
1007	chr7	104445585	104536765	91181	*	12	5.5077e-27	0.052851	0.000478854	0.000681739	-0.531452	-0.176125	LHFPL3, RP11-203P23.2
1171	chr7	104660700	104748173	87474	*	7	1.01912e-18	0.042543	0.00128479	0.00129746	0.304545	0.0727779	KMT2E, CTB-152G17.6
1222	chr7	105293228	105319615	26388	*	8	2.81926e-19	0.165074	0.0023479	0.00173462	-0.425242	0.0154104	ATXN7L1
810	chr7	107643285	107674461	31177	*	15	2.42512e-47	0.0601851	7.77475e-07	0.000297671	0.605373	0.0722405	LAMB1, LAMB4
1629	chr7	108291071	108525503	234433	*	5	2.58724e-17	0.0826129	0.0319429	0.044409	-0.233312	-0.15652	CTA-369K23.1, C7orf66
1476	chr7	110658544	110750578	92035	*	12	1.3926e-26	0.381258	0.000704981	0.00645249	-0.410909	-0.0511027	LRRN3, IMMP2L, snoU13
1167	chr7	112033498	112089798	56301	*	13	4.81925e-27	0.0475787	0.000183262	0.00128037	0.480361	0.0946302	IFRD1, AC004112.4, AC079741.2
1568	chr7	115321244	115347318	26075	*	4	8.47458e-16	0.0321677	0.0406186	0.0149273	-0.388134	-0.256393	RP11-458K10.2
1661	chr7	117514208	117578339	64132	*	4	3.875e-16	0.341599	0.151462	0.280199	-0.327477	-0.0935106	AC007568.1
1606	chr7	119175916	119212405	36490	*	2	9.29643e-16	0.0310634	0.0215325	0.0262264	-0.609829	-0.413674	AC091320.1
478	chr7	123903317	124130491	227175	*	13	4.75128e-26	2.63932e-05	0.0314071	4.82034e-05	-0.453587	-0.258866	RP5-921G16.1, SSU72P8, RP5-1106E3.1, RP11-264K23.1, RP5-921G16.2
253	chr7	127983877	127998214	14338	*	15	1.52809e-47	0.00612468	6.10346e-05	1.66814e-06	0.540329	0.0451633	RNU7-27P, RBM28, PRRT4
757	chr7	129008179	129020209	12031	*	11	5.67379e-29	0.00298766	8.99042e-05	0.000242736	0.368397	0.121226	AHCYL2
557	chr7	129414317	129414860	544	*	9	5.00553e-21	4.9567e-06	0.037666	8.21373e-05	-0.625886	-0.404873	MIR96, MIR183
531	chr7	129933014	129999481	66468	*	21	1.57179e-26	0.00144948	0.00592246	6.92875e-05	0.294351	0.0664197	CPA4, snoU13, snoU13, CPA5
161	chr7	130123340	130130155	6816	*	16	1.74319e-59	0.00984328	5.39122e-05	1.1512e-07	0.506758	0.131485	MEST, RP11-2E11.5, RP11-2E11.10
1465	chr7	130615334	130626474	11141	*	5	5.20983e-17	0.0217735	0.0142484	0.00602796	-0.511704	-0.12569	RP11-138A9.2, RP11-138A9.1
592	chr7	134832432	134848650	16219	*	13	2.54759e-35	0.052061	0.000269405	9.88637e-05	0.48958	0.179095	AGBL3, TMEM140, C7orf49, AC083862.1
1580	chr7	134882986	134895782	12797	*	8	5.61727e-22	0.8983	1.47507e-05	0.0171278	0.4013	0.0414399	AC009542.2, WDR91
163	chr7	138459783	138518156	58374	*	15	5.67947e-38	8.09665e-06	0.00265953	1.28197e-07	0.339718	0.121956	TMEM213, ATP6V0A4, KIAA1549
1172	chr7	139359312	139374502	15191	*	8	2.23185e-20	0.0230702	0.000871408	0.00130004	0.298382	0.0966157	HIPK2
1472	chr7	139529391	139611445	82055	*	9	1.83304e-23	0.281728	2.23357e-05	0.00631498	0.466747	0.0252565	TBXAS1
591	chr7	142981350	142984226	2877	*	14	1.22485e-24	0.00024159	0.009343	9.79074e-05	0.435631	0.172825	TMEM139, AC073342.12
782	chr7	149112940	149128397	15458	*	17	6.08011e-45	0.151626	6.71864e-05	0.000264876	0.679915	0.135311	RP11-143I21.1
1366	chr7	149389941	149412290	22350	*	10	2.81126e-21	0.0968593	0.000543029	0.00374808	0.54143	0.123001	KRBA1
973	chr7	150705000	150706355	1356	*	6	4.90062e-18	0.00409317	0.00332775	0.000591933	0.607395	0.22866	NOS3
251	chr7	151137192	151157166	19975	*	19	5.58075e-69	0.00560897	2.30492e-07	1.52003e-06	0.823074	0.0372909	CRYGN
501	chr7	151322523	151356654	34132	*	11	7.21669e-25	0.00044178	0.019337	5.74553e-05	0.466396	0.0251143	PRKAG2
217	chr7	151422150	151441268	19119	*	13	1.19661e-32	1.10527e-05	0.00514294	8.86886e-07	-0.507597	-0.214095	PRKAG2
1642	chr7	151490361	151490744	384	*	3	7.05874e-16	0.042254	0.122431	0.0758221	0.13704	0.0788805	PRKAG2
879	chr7	152621979	152622368	390	*	4	1.26113e-16	0.000676227	0.00477977	0.000417204	0.353861	0.223356	NA
329	chr7	156403023	156432526	29504	*	15	7.68399e-35	0.00141294	8.68313e-05	8.18888e-06	0.562274	0.041392	AC005534.6, LINC01006, C7orf13
1444	chr7	157493924	157495481	1558	*	4	1.60208e-16	0.00150839	0.0574779	0.00544392	-0.506357	-0.401017	PTPRN2
1574	chr7	157561104	157561684	581	*	2	1.12186e-15	0.00891515	0.0457581	0.0155716	-0.360915	-0.34569	PTPRN2
352	chr7	157685696	157691591	5896	*	12	8.62376e-28	1.13237e-05	0.0153472	1.27176e-05	-0.489095	-0.210961	PTPRN2
290	chr7	157874020	157896093	22074	*	14	3.8973e-29	3.12177e-05	0.00311687	4.27872e-06	-0.596154	-0.275865	PTPRN2
1397	chr7	158030626	158045996	15371	*	11	2.64377e-18	0.0284668	0.00464262	0.00444345	-0.493327	-0.206545	PTPRN2
774	chr8	315418	343211	27794	*	11	1.44629e-26	0.00452616	0.00155382	0.000259695	-0.401971	-0.120518	FAM87A
205	chr8	862414	887162	24749	*	16	1.61995e-32	1.35824e-05	0.00231978	5.74478e-07	-0.605026	-0.241375	ERICH1-AS1
575	chr8	1011835	1012465	631	*	3	5.53082e-16	4.47384e-05	0.00146593	9.11946e-05	-0.29868	-0.227671	ERICH1-AS1
1588	chr8	1495332	1498428	3097	*	10	1.43022e-25	0.897105	1.27369e-05	0.020178	0.446653	0.0353107	DLGAP2
801	chr8	1955117	1971479	16363	*	11	1.32398e-21	1.65933e-05	0.0499777	0.000289423	-0.443116	-0.343623	NA
188	chr8	2370443	2538305	167863	*	15	1.95095e-51	0.000103561	2.76567e-05	3.43422e-07	0.629316	0.156152	AC133633.1, RP11-378A12.1, RP11-134O21.1
695	chr8	6419438	6420858	1421	*	8	6.18386e-19	3.65336e-05	0.010086	0.000170164	-0.437518	-0.229291	MCPH1, ANGPT2
1587	chr8	8556215	8578965	22751	*	9	4.49297e-22	0.761377	6.28088e-05	0.0199037	0.695219	0.14659	CLDN23, AC087269.1
1075	chr8	8820884	8859426	38543	*	7	1.94858e-19	0.0292142	0.000764212	0.00089345	0.350526	0.0456446	RP11-62H7.2
1578	chr8	10593153	10622805	29653	*	7	6.62381e-20	0.486836	7.82818e-05	0.0163686	-0.380415	-0.0666415	CTD-2135J3.3, SOX7, SOX7, PINX1
540	chr8	19085200	19093413	8214	*	5	1.59712e-17	0.000173529	0.00212117	7.34734e-05	0.306005	0.113759	RP11-1080G15.1
1627	chr8	21916802	21926685	9884	*	10	7.39084e-21	0.58865	6.41816e-05	0.0428843	0.486284	0.00720673	DMTN
1131	chr8	22213811	22224629	10819	*	11	4.05513e-22	0.0198057	0.00296484	0.00108653	0.208915	0.099446	PIWIL2
417	chr8	23428718	23463702	34985	*	13	4.27135e-33	0.00206932	0.000831055	3.06818e-05	-0.614211	-0.150791	SLC25A37, FP15737, RNU4-71P
1034	chr8	26429697	26434692	4996	*	6	1.2982e-18	0.104259	0.0010931	0.000759752	-0.276638	-0.142876	DPYSL2
1469	chr8	28174192	28193566	19375	*	11	4.98597e-24	0.0393751	8.57158e-05	0.00621598	-0.405348	-0.142042	PNOC, RP11-380I10.4
1616	chr8	28560637	28560658	22	*	2	1.08319e-15	0.0184745	0.0642273	0.0301578	-0.329477	-0.325984	EXTL3
849	chr8	29209379	29211863	2485	*	9	2.03154e-21	0.000682044	0.00707044	0.000348593	-0.363298	-0.0779381	RP4-676L2.1
1596	chr8	29732547	29732579	33	*	3	7.75521e-16	0.00975601	0.0711995	0.0213588	0.16086	0.135398	NA
1524	chr8	29953081	30002223	49143	*	10	2.41492e-24	0.483439	3.7566e-05	0.00911974	0.487572	0.0250302	LEPROTL1, RPS15AP24, MBOAT4
17	chr8	30242454	30343195	100742	*	37	3.94032e-107	3.97784e-16	4.55758e-07	4.56639e-25	0.590322	0.186866	RBPMS, RBPMS-AS1
1550	chr8	32852907	33185373	332467	*	9	1.13507e-23	0.438692	1.30577e-05	0.0123544	0.406774	0.0303211	RP11-11N9.4, MTND1P6, MTND2P32, RANP9, AC104037.1, RP11-451O18.1
1349	chr8	33412234	33424350	12117	*	8	7.98872e-19	0.0777857	0.000400543	0.00330616	-0.240184	-0.0474747	RNF122
145	chr8	37553287	37569188	15902	*	18	2.58982e-56	0.000586848	6.55783e-05	6.60643e-08	-0.653108	-0.155382	ZNF703
409	chr8	38259225	38262905	3681	*	9	1.57434e-22	7.63984e-06	0.00599592	2.77066e-05	-0.422437	0.11713	LETM2
1322	chr8	38483772	38502071	18300	*	2	8.16407e-16	0.124536	0.000679606	0.00294985	-0.177386	-0.090685	NA
336	chr8	40057011	40351556	294546	*	28	4.35974e-20	0.00178799	0.00559979	9.11559e-06	-0.5014	-0.0106556	CTA-392C11.2, CTA-392C11.1
171	chr8	41167107	41190550	23444	*	19	8.62073e-42	6.09987e-07	0.000440036	1.97306e-07	0.400418	0.141167	NA
1180	chr8	41523416	41552350	28935	*	14	7.75841e-29	0.0551819	0.00101949	0.00134614	-0.651073	-0.0794873	ANK1
224	chr8	42592236	42656398	64163	*	14	8.16847e-32	4.77804e-05	0.00275257	9.96426e-07	-0.378999	-0.0954533	CHRNB3, CHRNA6
1522	chr8	48592966	48639692	46727	*	10	5.46907e-23	0.271821	7.41234e-05	0.00908587	-0.307703	-0.00482792	SPIDR
561	chr8	49468296	49496391	28096	*	19	1.36546e-19	0.000794057	0.00870679	8.41507e-05	-0.489647	-0.0940652	RP11-770E5.1, RP11-567J20.2
1429	chr8	49777669	49804177	26509	*	11	1.59952e-25	0.503552	0.00025551	0.00499136	0.399186	0.10037	NA
223	chr8	52630933	52816950	186018	*	35	2.71494e-36	0.00284589	0.00223708	9.84229e-07	-0.543314	-0.0447	AC090186.1, RP11-110G21.1, PXDNL, RP11-11C20.1, RP11-11C20.3, PCMTD1, RP11-110G21.2
1201	chr8	53027281	53162099	134819	*	20	2.08969e-26	0.00686218	0.00028879	0.00155631	-0.384794	-0.184977	RP11-26M5.3, RP11-26M5.2, ST18
884	chr8	57307258	57317905	10648	*	4	1.27992e-16	0.000201211	0.0087545	0.000427536	-0.328993	-0.259497	SDR16C6P
1357	chr8	58404159	58487982	83824	*	10	4.75604e-22	0.18648	0.00492501	0.00350739	-0.477582	-0.111009	RP11-246K15.1, RNU7-174P
1099	chr8	60031926	60174592	142667	*	15	3.26059e-35	0.235708	6.64843e-05	0.000973085	0.568937	0.067643	RP11-25K19.1, SNORA51
838	chr8	62647147	62724510	77364	*	9	4.5692e-23	0.035877	0.000300952	0.000332326	0.395093	0.139073	RP11-705O24.1, RP11-280G9.1
1542	chr8	64497162	64540607	43446	*	5	4.76111e-16	0.0320707	0.0657233	0.0112892	-0.47083	-0.300663	RP11-573J24.1, RN7SKP135
866	chr8	65711644	65776529	64886	*	7	4.49244e-19	0.0486688	0.00243657	0.000385889	0.596841	0.073238	RP11-1D12.2
1637	chr8	66375987	66539359	163373	*	7	3.08816e-18	0.884027	0.000206103	0.0566404	-0.359505	-0.0465775	Y_RNA, CTD-3025N20.2, CTD-3025N20.3, ARMC1
1176	chr8	74194221	74204494	10274	*	8	1.13827e-19	0.0277502	0.00158269	0.00132385	0.357185	0.0596304	RPL7
432	chr8	76560371	77492199	931829	*	30	8.58436e-23	1.36996e-06	0.0472952	3.52981e-05	-0.537832	-0.231844	RP11-706J10.2, LINC01109, LINC01111, AC016194.1, snoU13, RNU2-54P, ZFHX4-AS1, RP11-115I9.1
1436	chr8	79059501	79122363	62863	*	6	4.85221e-17	0.00245361	0.0198639	0.00514052	-0.36372	-0.224236	RP11-91P17.1
149	chr8	80706829	80780259	73431	*	18	1.28464e-39	1.42477e-07	0.00402459	7.38004e-08	-0.518533	-0.107711	RP11-27N21.3, RP11-26J3.1, RNU7-85P
845	chr8	86090186	86102470	12285	*	8	8.47052e-21	0.0103723	0.0017069	0.000343507	-0.205097	-0.0626578	E2F5, RP11-219B4.3
852	chr8	91256770	91553875	297106	*	8	1.60692e-19	0.000162504	0.0126541	0.000352005	-0.459806	-0.25561	LINC00534, RNA5SP273, AF070718.1, AB015752.3
748	chr8	93115978	93317432	201455	*	11	1.28994e-23	0.000310617	0.00397605	0.000229013	-0.408813	-0.230761	RP11-777J24.1
1521	chr8	99007318	99053819	46502	*	14	1.434e-39	0.584905	1.71163e-06	0.00879528	-0.555234	-0.0723575	MATN2, RPL30
260	chr8	102221396	102268320	46925	*	15	9.00107e-40	0.000479518	0.00144366	1.77846e-06	0.540518	0.129944	KB-1410C5.1
1560	chr8	102860140	102960405	100266	*	11	7.03882e-28	0.420981	9.03426e-06	0.0135879	-0.5398	-0.0279105	NCALD
297	chr8	103448381	103540922	92542	*	12	1.0173e-26	6.30618e-06	0.00288055	4.97518e-06	-0.306177	-0.0251175	HSPE1P14, RPS12P15
1000	chr8	104033636	104117535	83900	*	11	4.87097e-23	0.0158403	0.00142547	0.000669204	-0.540165	-0.163249	ATP6V1C1, MTND1P5, KB-1639H6.7, KB-1639H6.8, KB-1639H6.2, AP003550.1
438	chr8	105334135	105383531	49397	*	31	1.51954e-33	0.0470551	0.000235466	3.72343e-05	0.54022	0.0406107	DCSTAMP, DPYS
250	chr8	109902292	110099582	197291	*	17	2.83222e-25	5.66112e-07	0.0148142	1.45713e-06	-0.437899	-0.265676	TRHR, RP11-1084E5.1
492	chr8	110381021	110537387	156367	*	9	4.76388e-22	0.000588446	0.0124302	5.41979e-05	-0.470451	-0.251346	PKHD1L1, RP11-419L20.2
386	chr8	113628902	114389356	760455	*	16	5.48922e-26	1.33881e-05	0.00918566	2.09228e-05	-0.517933	-0.220372	MIR2053, RP11-709P2.1, CSMD3
1569	chr8	116913846	116981796	67951	*	6	2.54934e-17	0.334193	0.000228487	0.0150898	-0.31334	-0.143015	LINC00536
1458	chr8	119372894	119454584	81691	*	9	1.90547e-22	0.342695	0.000118765	0.00587027	0.373408	-0.0253261	AC023590.1, SAMD12
959	chr8	120685129	120706463	21335	*	9	1.13246e-20	0.000189929	0.0153086	0.000556537	0.283904	0.161183	ENPP2
603	chr8	122302722	122454943	152222	*	10	1.49911e-22	9.53908e-05	0.0130944	0.000104698	0.288412	0.108349	RPL35AP19
1085	chr8	123835648	123859457	23810	*	10	3.64539e-26	0.0469054	0.000223267	0.00092352	-0.484242	-0.0817102	ZHX2, AC016405.2
517	chr8	124216259	124222131	5873	*	11	8.26289e-28	0.00638869	0.000816881	6.54881e-05	0.330424	0.115676	FAM83A
741	chr8	125239051	125274521	35471	*	12	1.21411e-27	0.0193006	0.000975836	0.00021693	0.627064	0.0318599	RNU6-756P, RP11-37N22.1
1168	chr8	125653688	125667785	14098	*	7	1.53923e-19	0.0119108	0.000392657	0.00128402	0.295958	0.0990911	MTSS1
1451	chr8	125699897	125727330	27434	*	9	2.68163e-18	0.025385	0.0140956	0.00562148	-0.466383	-0.0505909	MTSS1
582	chr8	126574847	126615020	40174	*	13	5.69432e-34	0.0743751	0.000350109	9.46601e-05	0.420639	0.0825293	NA
347	chr8	127468916	127509374	40459	*	11	1.44167e-31	0.0132688	0.000981232	1.22819e-05	-0.451815	-0.146838	RP11-103H7.1
1659	chr8	127822176	127829566	7391	*	3	6.4662e-16	0.288013	0.147885	0.22375	-0.187821	-0.0907201	NA
1374	chr8	130315811	130382986	67176	*	8	1.76989e-19	0.0194108	0.000197706	0.00396367	-0.312326	0.0373945	CCDC26
683	chr8	134423283	134441362	18080	*	5	4.70147e-18	0.0236675	0.000433483	0.00015852	0.371075	0.137006	NA
1016	chr8	139613042	139692485	79444	*	10	7.21094e-23	0.00154116	0.000670992	0.000713497	-0.41679	-0.24123	COL22A1
1084	chr8	140811931	140826557	14627	*	7	3.5871e-20	0.156771	0.000327145	0.000921779	-0.482694	-0.203211	TRAPPC9
1126	chr8	141090479	141108607	18129	*	9	5.75642e-21	0.0442125	0.00122403	0.00107283	-0.428801	-0.123373	TRAPPC9
1367	chr8	142245835	142250257	4423	*	7	3.42644e-18	0.0210428	0.0173044	0.00375169	0.229901	0.145858	SLC45A4
1245	chr8	142309652	142314897	5246	*	6	1.10278e-18	0.0382479	0.000393021	0.0018996	0.585904	0.102803	SLC45A4
1261	chr8	143206674	143207542	869	*	2	9.90783e-16	0.00198917	0.00323407	0.00199611	-0.505612	-0.294876	NA
551	chr8	143255449	143271209	15761	*	6	1.80589e-18	0.000244502	0.00672908	7.88476e-05	0.318309	-0.0591556	MIR4472-1
615	chr8	144194614	144213175	18562	*	13	1.10702e-34	0.105788	0.000138611	0.000111001	-0.592998	-0.180347	NA
482	chr8	144597152	144600645	3494	*	6	1.44737e-18	3.02119e-05	0.0079812	4.89196e-05	-0.534799	-0.310295	ZC3H3
113	chr8	145103309	145107857	4549	*	16	1.40677e-40	3.37704e-10	0.00359726	5.39685e-09	-0.52877	-0.228052	CTD-3065J16.6, OPLAH
334	chr8	145728507	145729799	1293	*	12	3.1083e-34	0.00100941	0.000440715	8.88451e-06	0.274437	0.0488525	GPT, CTD-2517M22.14
1010	chr9	2292376	2559948	267573	*	8	1.88508e-19	0.0411699	0.00056457	0.000696446	-0.187688	0.0301693	RP11-91N2.3, RP11-125B21.2
259	chr9	4116422	4224635	108214	*	19	1.95757e-35	0.00731913	0.00166964	1.77462e-06	0.36492	0.128918	GLIS3
1248	chr9	6328245	6413265	85021	*	10	2.94699e-25	0.0331011	4.44113e-05	0.00192685	0.458779	-0.0636601	TPD52L3, UHRF2
1329	chr9	16277012	16310537	33526	*	6	2.55925e-17	0.363094	0.000823242	0.00308328	-0.375102	-0.146919	NA
1259	chr9	16624542	16653826	29285	*	5	1.62047e-17	0.0509397	0.000166998	0.0019921	-0.190158	-0.126799	RP11-62F24.1, BNC2
463	chr9	16769265	16870822	101558	*	14	3.67702e-34	0.000215592	7.98741e-05	4.26404e-05	-0.239038	0.0326474	BNC2, RP11-335H2.2
1630	chr9	18706865	18792460	85596	*	9	2.3943e-19	0.560974	0.000109795	0.0460625	0.26849	0.0483523	ADAMTSL1, RP11-503K16.2
1150	chr9	33140269	33159025	18757	*	7	3.46362e-20	0.179064	0.000297236	0.00121028	0.496029	0.122006	B4GALT1
298	chr9	34369996	34375739	5744	*	11	2.96241e-27	1.73728e-06	0.00700021	5.33405e-06	0.505683	0.0957088	KIAA1161
882	chr9	35027046	35040858	13813	*	7	4.22085e-21	0.414918	0.000467829	0.000426144	0.408531	0.125785	NA
1135	chr9	36101864	36136377	34514	*	10	5.30701e-23	0.0616696	0.000789455	0.00110897	0.357183	0.0786145	RECK
1265	chr9	37954149	37985583	31435	*	11	3.08912e-24	0.0444543	0.00105474	0.00202707	0.418755	0.0992954	RP11-613M10.9, SHB
671	chr9	71395486	71613680	218195	*	22	7.95355e-23	0.0205267	0.00276581	0.000149215	0.344052	0.0226023	PIP5K1B, FAM122A, RP11-203L2.3, RP11-203L2.4, RNU6-820P
911	chr9	72435964	72560284	124321	*	9	2.01875e-24	0.012973	9.42013e-05	0.000467245	-0.3778	-0.0113848	C9orf135, RN7SL570P
1183	chr9	74871514	74920620	49107	*	8	3.72551e-20	0.225808	0.000307623	0.00139024	0.378219	0.00128528	GDA, RP11-63P12.7, RP11-63P12.2, RP11-63P12.6, RNA5SP285
1623	chr9	75473407	75575411	102005	*	11	2.10362e-28	0.91507	8.96391e-06	0.0375857	0.499201	0.0453223	RP11-151D14.1, ALDH1A1
175	chr9	86548746	86594091	45346	*	16	1.02231e-40	1.20957e-06	0.00223197	2.2547e-07	0.600076	0.247402	RP11-575L7.8, C9orf64, HNRNPK, MIR7-1
1288	chr9	89407232	89470233	63002	*	7	1.43114e-18	0.012777	0.00417868	0.00240074	-0.486462	-0.0898718	NA
1059	chr9	90341385	90407888	66504	*	10	5.11824e-28	0.266762	0.000172125	0.000839642	0.425665	0.100026	CTSL, RP11-65B23.3, CTSL3P, AL160279.1
822	chr9	91692642	91711047	18406	*	4	2.3126e-16	0.0189394	0.0007472	0.000314654	-0.271916	0.00460696	SHC3, RP11-82L18.2
1149	chr9	92240844	92276541	35698	*	8	7.7055e-19	0.0168411	0.00660127	0.00120758	-0.484398	-0.0862506	NA
445	chr9	93921969	93925376	3408	*	7	1.23752e-20	1.24796e-05	0.00781981	3.80444e-05	0.350831	0.0739477	RP11-305L7.6, LINC00484, RP11-305L7.3
1196	chr9	94616371	94647670	31300	*	8	8.45494e-18	0.0142697	0.0340779	0.00152837	-0.397867	-0.0321159	ROR2
600	chr9	96587843	96592748	4906	*	6	1.29004e-19	0.00373264	0.000501164	0.000102102	0.441223	0.188683	NA
365	chr9	96714295	96719548	5254	*	18	2.00774e-32	6.99991e-06	0.00325588	1.51563e-05	0.495726	0.283069	RP11-231K24.2, BARX1
1487	chr9	97715233	97753721	38489	*	9	1.11032e-19	0.0340136	0.00544599	0.00714785	-0.575919	-0.0687836	C9orf3
1566	chr9	97960393	97987490	27098	*	6	7.93518e-18	0.220983	0.00304625	0.0146512	-0.488916	-0.113511	FANCC
235	chr9	98080212	98145798	65587	*	19	2.24307e-96	0.0997623	3.63536e-07	1.18708e-06	0.68625	0.0626643	NA
605	chr9	98279956	98335074	55119	*	14	5.76279e-32	0.0391799	0.0017685	0.000105476	0.580157	0.121869	NA
1419	chr9	109641370	109658527	17158	*	6	4.22949e-18	0.0394945	0.000775198	0.00485592	0.389611	0.0233903	ZNF462
1507	chr9	114759060	114799606	40547	*	7	1.68401e-19	0.112364	0.000162293	0.00803537	0.491763	0.0609995	RP11-4O1.2
891	chr9	116225834	116240955	15122	*	5	2.65965e-17	0.00192255	0.000376502	0.000435794	0.149303	-0.0340097	RGS3
818	chr9	118731512	118765136	33625	*	5	1.83599e-17	0.0184291	0.000112528	0.000312838	-0.244733	-0.0635945	NA
1079	chr9	118970826	119084239	113414	*	14	4.31659e-30	0.0174967	9.93899e-05	0.0009103	-0.38424	-0.0830302	PAPPA, PAPPA-AS2, RP11-45A16.4
900	chr9	124046276	124058376	12101	*	8	1.82668e-20	0.00262659	0.00485279	0.000452687	0.357186	0.094821	GSN, GSN-AS1
1191	chr9	124329182	124357013	27832	*	8	1.14502e-19	0.0632927	0.00147042	0.00146661	-0.445611	-0.13247	DAB2IP, RP11-524G24.2
1558	chr9	124571389	124585204	13816	*	10	3.9451e-21	0.284777	0.000846292	0.013382	-0.498285	-0.079804	RP11-244O19.1, TTLL11
1223	chr9	126150994	126162635	11642	*	9	3.26242e-20	0.0110885	0.0157563	0.00173671	-0.716047	-0.197489	DENND1A
1376	chr9	128235430	128274162	38733	*	8	1.87493e-19	0.114224	0.000934922	0.00406024	0.224284	0.0398682	MAPKAP1
821	chr9	129427242	129442704	15463	*	9	1.31033e-20	8.29488e-05	0.0131374	0.000314491	0.413799	0.0691712	LMX1B
1045	chr9	129679530	129724140	44611	*	8	1.10676e-20	0.0375953	0.00313781	0.000797538	0.260057	0.0581268	RALGPS1
67	chr9	130833354	130860206	26853	*	20	1.85035e-82	1.79035e-06	1.34624e-05	3.41259e-11	-0.471777	-0.10241	SLC25A25, RP11-379C10.4
1519	chr9	132114769	132156978	42210	*	14	1.46426e-38	0.469905	1.66896e-06	0.00867272	0.501421	-0.000508637	RP11-65J3.1, RN7SL159P, RP11-65J3.6
190	chr9	133556841	133569209	12369	*	15	8.71845e-53	0.0375578	0.000203975	3.96633e-07	0.559789	0.0752887	PRDM12, EXOSC2
1049	chr9	133971913	133979456	7544	*	9	9.99702e-23	0.301948	0.000576294	0.000807986	0.433593	0.131642	AIF1L
1427	chr9	134410273	134431830	21558	*	5	4.13844e-17	0.0142779	0.00499017	0.00497816	0.672415	0.100679	NA
1105	chr9	136085771	136131707	45937	*	12	6.56936e-29	0.263746	0.00028956	0.000994062	0.492362	0.0663403	LCN1P1, RP11-430N14.4, ABO
969	chr9	136216076	136216943	868	*	4	9.58232e-17	0.00272695	0.00498027	0.000579239	-0.435818	-0.245332	RPL7A, SNORD24
1152	chr9	136435554	136446836	11283	*	15	1.68463e-26	0.0219391	0.00279546	0.00121299	-0.313394	-0.123281	ADAMTSL2, FAM163B
1622	chr9	136720095	136726359	6265	*	3	9.9165e-16	0.036054	0.0374183	0.0360386	-0.578316	-0.12797	VAV2
321	chr9	139255792	139262676	6885	*	18	3.06916e-61	0.0143319	1.47266e-06	7.47349e-06	0.641972	-0.00613479	DNLZ, CARD9
1236	chr9	139585616	139589413	3798	*	7	1.34395e-19	0.00759002	0.00108022	0.00184741	0.458126	0.166587	AL590226.1
289	chr9	139887206	139891371	4166	*	17	4.41727e-40	0.00713165	0.000160182	4.21832e-06	0.477627	-0.0112388	C9orf142, CLIC3
1207	chr9	140100410	140106083	5674	*	5	2.64774e-17	0.04286	0.000489966	0.0015677	-0.369841	-0.154969	NDOR1
1069	chr9	140681206	140687144	5939	*	4	1.29715e-16	0.0481817	0.000277098	0.000872534	0.121775	0.0663799	EHMT1, RP11-188C12.2
686	chr10	1156482	1169520	13039	*	12	1.34095e-30	0.0189104	9.8844e-05	0.000160245	-0.707904	-0.194177	WDR37
640	chr10	2777041	2818067	41027	*	10	3.54655e-22	0.000375518	0.01667	0.000123404	-0.400392	-0.17991	NA
413	chr10	4093393	4093853	461	*	4	2.22998e-17	5.35491e-06	0.00669026	2.86457e-05	0.326845	0.291198	NA
1669	chr10	5009644	5033733	24090	*	5	4.51702e-16	0.764683	0.529477	0.856753	0.190539	0.0783353	AKR1C1, AKR1C2
723	chr10	5386122	5407119	20998	*	11	4.51085e-23	0.00240239	0.00265662	0.000200908	-0.395489	-0.122641	UCN3
1491	chr10	7376699	7409618	32920	*	6	3.42177e-17	0.00651753	0.039632	0.00736189	-0.340061	-0.201799	SFMBT2
457	chr10	7550499	7583141	32643	*	16	3.74646e-35	0.0329839	0.00226856	4.07511e-05	-0.430271	-0.154003	RP11-385N23.1
758	chr10	13769665	13812323	42659	*	13	9.51579e-25	0.0288052	0.00156417	0.000244704	-0.392474	0.0530757	RNA5SP301, RP11-353M9.1, FRMD4A
1063	chr10	21463485	21530462	66978	*	9	5.29704e-23	0.046665	0.00014253	0.0008458	-0.381081	-0.0102176	NEBL-AS1, RP11-565H13.3
391	chr10	21798341	21807166	8826	*	16	1.44416e-36	0.000419775	0.000401475	2.17817e-05	0.503935	0.00472884	SKIDA1
23	chr10	22614276	22625733	11458	*	27	4.58684e-225	7.29205e-10	5.82025e-08	1.2628e-21	0.866676	0.209864	COMMD3-BMI1, BMI1, RP11-573G6.9, RP11-573G6.8
86	chr10	22742270	22795126	52857	*	20	1.08993e-78	0.00031613	1.55406e-05	4.18651e-10	0.54043	0.0734017	SPAG6
711	chr10	27541331	27608719	67389	*	9	1.18215e-20	0.0164906	0.00219069	0.000187499	0.612783	0.189618	ARMC4P1, RNU6-666P, LRRC37A6P
595	chr10	28011765	28030747	18983	*	4	5.23519e-17	0.000741472	0.000630972	9.98896e-05	0.625549	0.375225	MKX
1103	chr10	29970747	30001125	30379	*	9	1.82612e-19	0.00173968	0.0224957	0.000989785	-0.366971	-0.101541	RP11-192N10.2, RNU6-908P, SVIL
1339	chr10	36206384	36318046	111663	*	6	5.78896e-19	0.2123	4.93457e-05	0.00318676	-0.315718	-0.0472051	NA
1237	chr10	44198568	44274529	75962	*	9	1.09547e-23	0.101322	4.31211e-05	0.00185311	0.43617	0.0834389	RP11-272J7.6, UQCRHP3, TCEB1P30, RP11-272J7.4
1404	chr10	44369697	44400532	30836	*	9	3.53066e-18	0.215306	0.00203119	0.00461846	0.292226	0.00632954	LINC00840, RP11-168P8.5
153	chr10	45351096	45416906	65811	*	30	9.80545e-35	0.00146914	0.00179216	8.63373e-08	-0.431056	0.0705177	TMEM72, TMEM72-AS1, RP11-285G1.2
1456	chr10	49671665	49680814	9150	*	5	1.2669e-16	0.0435155	0.00718557	0.005746	0.557545	0.140121	ARHGAP22
975	chr10	50889728	50942972	53245	*	6	1.53956e-19	0.00558087	0.000194912	0.000596021	-0.443824	-0.0193664	CHAT, C10orf53, OGDHL
242	chr10	60059579	60094511	34933	*	13	1.73326e-39	0.000916711	0.000735469	1.34372e-06	0.476771	0.150909	RP11-179B15.5, RP11-179B15.6
800	chr10	60272938	60348937	76000	*	9	1.64038e-24	0.0241512	0.000614973	0.000289413	0.358958	0.106374	BICC1
494	chr10	63592731	63660070	67340	*	13	3.88341e-40	0.309761	0.000209334	5.48841e-05	0.371268	0.10926	NA
906	chr10	65643520	65734563	91044	*	10	5.30031e-20	0.0275491	0.00706976	0.000461216	0.322157	0.121825	RP11-170M17.1, RP11-170M17.2
1229	chr10	71608654	71636063	27410	*	11	1.14372e-23	0.0433472	0.00284818	0.00180255	-0.434696	-0.041984	COL13A1, AL138925.1
1398	chr10	71813286	71856680	43395	*	6	1.18389e-17	0.0309971	0.000823173	0.0044944	0.313069	0.0679624	H2AFY2
1252	chr10	72013286	72019553	6268	*	5	2.15392e-18	0.0947254	3.10385e-05	0.00196547	0.613132	0.171433	NPFFR1
1644	chr10	72977761	72977773	13	*	2	1.32125e-15	0.0765689	0.113217	0.100329	-0.0675908	-0.0571213	UNC5B, UNC5B-AS1
71	chr10	73847257	73885299	38043	*	21	1.82363e-68	6.25728e-05	0.000996808	5.62159e-11	-0.53033	-0.0978174	SPOCK2, ASCC1
50	chr10	76347368	76585478	238111	*	28	2.67243e-104	0.000804665	7.04707e-07	1.54809e-12	0.657835	0.0135833	ADK, POLR3DP1, KAT6B, RP11-312P12.3, RP11-383B24.3, RP11-222G7.2
325	chr10	76792579	76818754	26176	*	14	1.56469e-45	0.00929112	1.91774e-05	7.92463e-06	0.798893	0.120987	DUPD1
414	chr10	77163401	77165618	2218	*	11	1.22041e-24	4.94534e-06	0.015059	2.9048e-05	-0.207213	-0.102684	ZNF503-AS2
269	chr10	77784369	77887111	102743	*	22	2.73715e-30	0.00432101	0.0072864	2.26353e-06	-0.420695	-0.0079922	C10orf11, AC012047.1
16	chr10	81951504	82036320	84817	*	35	2.67478e-177	1.92019e-10	3.71558e-06	3.48576e-25	0.615565	0.160121	LINC00857, RP11-40F6.1, AL359195.1, ANXA11, RPS12P2, EIF5AP4, MAT1A
107	chr10	88282294	88413969	131676	*	25	6.19904e-62	0.000644763	2.99402e-05	3.46626e-09	0.613284	0.157976	RP11-77P6.2, RPL7AP8
1053	chr10	88428222	88428295	74	*	5	7.06629e-17	0.000186374	0.0167618	0.000816828	-0.504047	-0.376513	LDB3
25	chr10	88719848	88730823	10976	*	25	5.09186e-227	4.69809e-06	6.01989e-08	4.98791e-20	0.792392	0.113126	SNCG, ADIRF, RP11-96C23.5, MMRN2, ADIRF-AS1, RP11-96C23.15
664	chr10	89263578	89264429	852	*	8	8.80032e-21	0.0017091	0.0050265	0.000140844	-0.488558	-0.139479	NA
177	chr10	93789797	93883989	94193	*	25	1.04441e-50	0.098953	0.000189597	2.38188e-07	0.640338	0.0763125	BTAF1, SNORA25, SDHCP2, CPEB3
21	chr10	94448792	94455895	7104	*	23	3.20092e-140	2.91846e-11	2.27848e-05	7.50057e-23	0.556803	0.206272	HHEX
29	chr10	94818035	94833054	15020	*	33	1.52824e-62	1.47677e-12	8.54227e-05	1.2898e-16	0.699216	0.272277	EXOC6, CYP26C1, RP11-348J12.2
1457	chr10	98031964	98063967	32004	*	8	1.76238e-22	0.774899	2.65809e-05	0.00580372	0.408416	0.0435987	RP11-35J23.1
1355	chr10	98157149	98186734	29586	*	6	3.39447e-19	0.262881	4.26394e-05	0.00349095	0.370708	0.0467873	TLL2
1035	chr10	99153278	99160130	6853	*	3	3.16071e-16	0.036259	8.78371e-05	0.000761167	-0.410599	-0.165771	RRP12, RP11-452K12.6
1511	chr10	99815431	99894013	78583	*	7	3.8941e-19	0.335749	7.33101e-05	0.00831929	-0.507184	-0.117317	NA
1539	chr10	101636800	101673868	37069	*	5	4.02343e-17	0.16828	0.0093508	0.0110828	-0.296491	-0.106709	DNMBP
24	chr10	102415086	102440587	25502	*	25	8.19141e-218	1.80264e-09	3.41406e-08	1.97644e-21	0.74619	0.0954461	NA
590	chr10	102806933	102807587	655	*	4	7.91287e-17	0.000428896	0.000330697	9.74327e-05	0.411765	0.258368	NA
267	chr10	102820806	102822595	1790	*	14	5.81581e-42	0.00151119	7.87779e-05	2.18357e-06	-0.550335	-0.167577	KAZALD1
157	chr10	102996571	103026448	29878	*	22	1.21243e-27	9.82586e-06	0.00661339	1.04842e-07	0.532591	0.13732	LBX1-AS1, RP11-107I14.4
660	chr10	104535206	104536121	916	*	11	1.39267e-24	0.00118697	0.00509923	0.000138728	-0.170595	-0.0753602	WBP1L
599	chr10	105541760	105589965	48206	*	14	1.55744e-21	0.00193478	0.00374123	0.000101332	-0.440969	-0.0832246	SH3PXD2A
118	chr10	106075957	106093819	17863	*	18	6.63623e-72	0.00685505	2.48972e-05	7.53196e-09	-0.524359	-0.16464	RP11-127L20.3, ITPRIP
1072	chr10	112520958	112580109	59152	*	16	1.81889e-35	0.250101	3.15648e-05	0.00088931	0.427796	0.0533751	RBM20, RNA5SP327
571	chr10	116286411	116286974	564	*	6	2.84901e-18	4.51452e-05	0.00866942	8.92167e-05	-0.124801	-0.0956357	ABLIM1
1504	chr10	116424135	116444436	20302	*	7	2.1888e-18	0.0351179	0.0509177	0.00788476	0.352659	0.136243	ABLIM1
555	chr10	119306193	119311459	5267	*	13	6.55216e-27	4.95454e-05	0.00911391	8.19185e-05	0.505209	0.263966	EMX2
759	chr10	122702484	122735589	33106	*	11	3.07847e-24	0.121556	0.0169402	0.000245319	0.658162	0.180063	RP11-95I16.2
1530	chr10	123197267	123260355	63089	*	12	8.11419e-21	0.170676	0.000185891	0.00945728	0.453702	0.0584122	FGFR2
322	chr10	123914355	123943270	28916	*	25	1.18674e-42	0.000623848	0.000174241	7.63851e-06	-0.493754	-0.124287	TACC2
1139	chr10	124086338	124105005	18668	*	7	4.70351e-20	0.0862334	0.000738818	0.00115682	0.326439	0.0569478	BTBD16
910	chr10	125617823	125651621	33799	*	17	2.67372e-67	0.646085	1.41274e-07	0.000465881	0.607271	0.0776102	CPXM2
1343	chr10	126198893	126211763	12871	*	7	8.19158e-18	0.0339992	0.000984161	0.00321793	-0.385704	-0.136187	LHPP
440	chr10	126713388	126725416	12029	*	18	4.67237e-30	0.000381168	0.0251476	3.75937e-05	-0.512923	-0.2458	CTBP2, MIR4296
902	chr10	127209570	127220354	10785	*	4	1.49599e-16	0.000606653	0.00675875	0.00045387	-0.276187	-0.10055	NA
8	chr10	129346401	129649555	303155	*	31	8.22213e-134	2.05985e-18	2.71627e-05	9.56297e-29	0.838264	0.236595	NPS, FOXI2, AL391005.1
343	chr10	129785464	129814457	28994	*	18	7.70351e-60	0.268728	9.35606e-06	1.04898e-05	-0.574756	-0.0512722	PTPRE
232	chr10	130012918	130093397	80480	*	17	2.09748e-55	0.000579444	2.0034e-05	1.14328e-06	0.631784	0.127644	NA
323	chr10	130830901	130894873	63973	*	25	3.37651e-26	0.00632534	0.00255984	7.70083e-06	-0.48545	-0.150376	NA
992	chr10	131909885	131934357	24473	*	9	1.00836e-24	0.326288	0.000714458	0.000644299	0.497106	0.155135	PPIAP32
772	chr10	134222218	134230196	7979	*	12	1.39997e-25	0.0438842	0.0022047	0.00025888	0.3386	0.128633	PWWP2B
1526	chr10	134489106	134496777	7672	*	8	2.25131e-18	0.0357185	0.00389239	0.00919677	-0.400943	-0.173894	INPP5A
564	chr10	134590772	134594987	4216	*	10	1.29872e-23	0.00533887	0.0179961	8.59222e-05	-0.703195	-0.363708	INPP5A
854	chr10	134837723	134838595	873	*	4	9.55313e-17	0.00013791	0.0159575	0.00035665	-0.436065	-0.281315	NA
1209	chr10	134859818	134859885	68	*	2	5.68437e-16	0.000821335	0.011805	0.00160315	-0.509144	-0.509065	NA
1216	chr10	134994945	134999675	4731	*	12	6.32644e-20	0.0121012	0.0413441	0.00167125	-0.640255	-0.249389	KNDC1
552	chr10	135272563	135273684	1122	*	4	3.84909e-17	0.00742674	0.000773725	7.91091e-05	0.182428	0.102707	RP11-108K14.4, SPRN
799	chr11	719725	733141	13417	*	15	2.30351e-35	0.0261491	1.32184e-05	0.000289317	-0.385267	-0.145264	EPS8L2, AP006621.9
965	chr11	928117	946142	18026	*	8	9.66029e-22	0.0493197	0.000882359	0.000570724	0.40016	0.0625428	AP2A2
287	chr11	1219516	1227771	8256	*	13	3.17488e-36	0.000766253	0.00108405	3.5266e-06	-0.519167	-0.235362	MUC5AC
146	chr11	1249705	1274070	24366	*	19	1.00813e-31	1.15558e-07	0.017815	6.91112e-08	-0.543373	-0.297757	MUC5B, RP11-532E4.2
497	chr11	1781560	1782709	1150	*	4	3.31486e-17	2.56875e-05	0.0013659	5.61785e-05	-0.518543	0.11127	AC068580.6, CTSD
252	chr11	1974167	1980392	6226	*	16	4.93873e-32	2.26132e-07	0.0256491	1.54166e-06	-0.643644	-0.338201	MRPL23
189	chr11	2019823	2022748	2926	*	19	7.9143e-33	9.2453e-09	0.0269559	3.56162e-07	0.314669	0.2012	H19
209	chr11	2154113	2158702	4590	*	17	2.36212e-41	3.00428e-05	0.00681574	6.36679e-07	-0.586538	-0.218062	IGF2, INS-IGF2, MIR483
54	chr11	2161390	2165425	4036	*	28	7.78851e-55	1.62644e-12	0.000580118	4.51633e-12	-0.348235	-0.114126	IGF2-AS, IGF2, INS-IGF2
27	chr11	2376275	2398336	22062	*	27	1.03134e-81	5.37924e-10	6.22724e-05	4.15619e-18	0.377521	0.158869	Y_RNA, CD81, CD81-AS1
1359	chr11	2721799	2722340	542	*	7	9.0126e-17	0.0011572	0.0626085	0.00356162	-0.351415	-0.225452	KCNQ1
1012	chr11	6323382	6341842	18461	*	8	8.68451e-20	0.000865807	0.00498836	0.000707103	0.691944	0.274587	PRKCDBP
808	chr11	6588164	6592745	4582	*	10	5.29953e-25	0.00521201	0.000800419	0.000296566	0.43452	0.11803	DNHD1
167	chr11	7608078	7634032	25955	*	16	2.80935e-40	1.68084e-06	0.000430886	1.72655e-07	-0.564028	0.0575957	PPFIBP2
208	chr11	8704161	8710564	6404	*	16	5.95185e-67	0.0276096	7.07637e-06	6.31764e-07	-0.463797	-0.130538	RPL27A, SNORA3, SNORA45
434	chr11	8850013	8888814	38802	*	15	3.17747e-41	0.0185232	8.89762e-05	3.59785e-05	-0.467343	-0.0312148	RNA5SP330, ST5
165	chr11	10472840	10481217	8378	*	16	3.81195e-34	1.09717e-07	0.00651128	1.66141e-07	-0.420629	-0.180836	AMPD3
827	chr11	12071946	12094946	23001	*	10	4.21736e-24	0.0108801	0.00473229	0.000321257	-0.234531	-0.0626918	RP13-631K18.2, RP13-631K18.3
1540	chr11	12766567	12772915	6349	*	4	3.26284e-16	0.151295	0.00146363	0.0110939	-0.187638	-0.102829	TEAD1
1634	chr11	13139454	13148116	8663	*	3	5.67828e-16	0.0539371	0.0365606	0.0525393	-0.137317	-0.00992586	CTC-497E21.5
519	chr11	14925839	14950951	25113	*	8	1.11581e-21	0.00064956	0.00539495	6.62048e-05	0.725286	0.266417	CALCB, CALCP
278	chr11	16629389	16634531	5143	*	13	1.35624e-30	4.47034e-05	0.00118773	2.67864e-06	0.508789	0.13465	SOX6
1258	chr11	16921230	16947551	26322	*	9	1.85227e-22	0.364758	0.000578405	0.00199091	-0.469355	-0.0795675	PLEKHA7
1295	chr11	18858087	18962122	104036	*	3	2.9499e-16	0.00564387	0.00196042	0.00244126	-0.308465	-0.146161	RP11-583F24.8, RP11-583F24.7, RP11-1081L13.3, RP11-583F24.6, RP11-583F24.5, MRGPRX1
1541	chr11	32915497	32947427	31931	*	6	1.66788e-17	0.171834	0.00023469	0.0111624	-0.221458	-0.0508019	QSER1
1185	chr11	33857075	33883354	26280	*	4	5.75684e-16	0.00180963	0.00991537	0.0014079	-0.335195	-0.0673412	LMO2
1116	chr11	34654233	34675716	21484	*	9	1.72198e-19	0.00520923	0.0140201	0.00104662	0.361853	0.140155	EHF
1251	chr11	43709197	43719186	9990	*	3	5.73823e-16	0.278845	0.000130944	0.00196529	0.289876	0.0688058	HSD17B12
719	chr11	45944920	45947818	2899	*	5	3.24306e-18	0.00136303	0.000872807	0.000197572	-0.564895	-0.220102	GYLTL1B
215	chr11	46374124	46389578	15455	*	19	1.17941e-74	0.11084	8.21756e-06	8.47011e-07	-0.455817	-0.0753675	DGKZ
1482	chr11	46639454	46659238	19785	*	5	1.61832e-17	0.365896	7.2652e-05	0.00672911	-0.390346	-0.0978738	ATG13, HARBI1
1650	chr11	47599220	47599391	172	*	2	7.23806e-16	0.189035	0.0757687	0.127245	-0.38776	-0.206713	NDUFS3, KBTBD4, KBTBD4
429	chr11	47609357	47613496	4140	*	10	9.46242e-25	0.00010242	0.00112134	3.47415e-05	0.492817	0.0383905	FAM180B, C1QTNF4
1581	chr11	48285821	48509488	223668	*	6	3.86968e-17	0.00607615	0.0791944	0.0176364	-0.381675	-0.244286	OR4X1, OR4S1, OR4C3, OR4C2P, OR4C4P, OR4C5, OR4C10P, OR4C9P, OR4R1P
554	chr11	49579457	50219952	640496	*	12	5.04484e-23	7.50977e-05	0.0159786	8.10477e-05	-0.521229	-0.245267	RP11-707M1.1, RP11-707M1.7, RP11-163O19.1, TRIM51DP, RP11-163O19.3, OR4R3P, OR4C13, RP11-347H15.1, RP11-707M1.9, TRIM51FP, RP11-163O19.11, RP11-163O19.10, RP11-163O19.8, OR4A1P, OR4A49P, OR4A18P, OR4A19P, OR4C12, RP11-227P3.1, RP11-347H15.6
56	chr11	55125234	56510971	1385738	*	72	2.33324e-31	1.6377e-08	0.0106222	5.83214e-12	-0.588299	-0.196628	OR4A15, OR4A9P, OR4X7P, RP11-131J4.12, OR4A10P, OR4A17P, OR4A13P, OR4A50P, OR4A14P, OR4A21P, OR4C1P, OR4C14P, OR4C15, OR4C16, OR4P4, OR4S2, OR4C6, OR4V1P, OR4P1P, OR5D2P, OR5D3P, OR5D17P, OR5D13, OR5D15P, OR5D14, OR5L1, OR5D18, OR5L2, OR5D16, OR9M1P, RP11-738O11.9, RP11-738O11.12, TRIM51, OR5AS1, OR5AQ1P, OR5J1P, OR5BE1P, OR8I2, OR8H2, OR8H3, OR5J7P, OR5J2, OR5T3, OR5T1, OR8K3, OR8K2P, OR8K1, RPL…
560	chr11	57901808	58189993	288186	*	21	1.6605e-20	3.938e-05	0.0557575	8.38316e-05	-0.546465	-0.24086	OR9Q1, OR9I2P, OR5BL1P, OR9Q2, OR1S1, OR1S2, OR10Q1, EIF4A2P3, OR10W1, OR10Q2P, OR5BC1P, OR5B19P, OR5B10P, AP000435.3, OR5B17, OR5B1P, OR5B15P, OR5B3, OR5B2
864	chr11	60019236	60138281	119046	*	13	1.3965e-24	0.00208227	0.000703918	0.000373674	-0.335843	-0.188014	MS4A4A, MS4A6E
1055	chr11	60691883	60694470	2588	*	9	3.80636e-23	0.0408692	0.000216819	0.000829438	-0.446828	-0.11264	TMEM132A, RP11-881M11.4
1591	chr11	61474898	61488195	13298	*	6	7.79037e-18	0.363865	0.000632812	0.0205775	-0.20092	-0.071159	DAGLA
264	chr11	61956523	62067691	111169	*	28	3.36047e-24	0.000148501	0.00388737	2.04443e-06	-0.453642	-0.176094	SCGB1D1, SCGB2A1, SCGB1D2, SCGB2A2, RP11-703H8.9, SCGB1D4
1284	chr11	62371432	62375269	3838	*	8	4.28957e-21	0.422136	0.000702817	0.00236063	-0.52664	-0.125417	RP11-831H9.3, EML3
400	chr11	62620843	62621791	949	*	6	1.02389e-19	7.09188e-06	0.0114916	2.41843e-05	-0.287963	-0.169101	SNHG1
452	chr11	63674850	63679432	4583	*	9	6.5131e-23	0.000168236	0.0098522	3.97585e-05	-0.764065	-0.358475	MARK2, RCOR2
1535	chr11	64397807	64400823	3017	*	3	2.24457e-16	0.049896	0.0118713	0.0101487	0.547494	0.264475	NRXN2
388	chr11	64659060	64662648	3589	*	12	3.23136e-32	0.00434292	0.00113817	2.1252e-05	0.345245	0.0425756	MIR194-2, ATG2A
89	chr11	64692476	64739436	46961	*	21	4.14198e-49	9.03733e-07	0.00281865	5.83852e-10	0.615109	-0.0356274	PPP2R5B, GPHA2, C11orf85
119	chr11	64811775	64819126	7352	*	18	3.63084e-91	0.00478692	2.05303e-07	7.72358e-09	0.724242	0.0976197	SAC3D1, NAALADL1, RN7SL114P
1425	chr11	64949434	64955631	6198	*	13	1.76208e-33	0.645066	9.44038e-06	0.00494384	0.265832	0.0574659	CAPN1
59	chr11	65192550	65210600	18051	*	19	1.5349e-56	6.97423e-12	0.000871854	7.88384e-12	0.523229	0.242269	NEAT1
243	chr11	65408429	65417073	8645	*	20	2.26242e-46	0.00865892	1.65973e-05	1.3453e-06	0.538753	0.0625225	SIPA1, MIR4489
262	chr11	66406292	66433853	27562	*	16	6.04156e-49	0.0153431	0.000547876	1.94802e-06	-0.520387	-0.153094	RBM4, RBM14-RBM4, RP11-658F2.8, RBM4B
408	chr11	66643572	66648416	4845	*	5	9.33433e-18	5.99064e-06	0.00555015	2.74796e-05	-0.535088	-0.362136	PC
108	chr11	67297864	67349309	51446	*	17	4.25511e-54	0.000192028	0.000539005	3.63342e-09	0.513519	0.122436	RN7SL59P
652	chr11	67806118	67809980	3863	*	9	4.02019e-22	0.00134206	0.00762244	0.000130302	0.663945	0.338766	TCIRG1
49	chr11	70505722	70523315	17594	*	26	9.97197e-54	4.54486e-08	0.00119265	6.59846e-13	-0.766118	-0.20569	SHANK2
233	chr11	70559522	70567180	7659	*	15	3.64996e-47	0.00976585	8.64129e-05	1.15979e-06	-0.492297	-0.176563	SHANK2
13	chr11	70666639	70691944	25306	*	25	2.97187e-286	6.20265e-07	5.28477e-08	4.86579e-27	-0.600907	-0.164528	SHANK2
455	chr11	71955337	71962579	7243	*	13	6.00847e-36	0.0213069	0.000129809	4.03523e-05	0.448872	0.0890282	PHOX2A, AP000593.5
871	chr11	72053915	72065449	11535	*	9	1.84168e-23	0.0209185	0.000718602	0.000400349	-0.408986	-0.162503	RP11-45F15.1, CLPB
256	chr11	76092663	76155487	62825	*	15	2.94959e-46	0.0160194	0.000374086	1.74511e-06	-0.488627	-0.12413	RP11-111M22.2, RP11-111M22.4, RP11-111M22.5, Y_RNA, RP11-111M22.3
1667	chr11	76377572	76377625	54	*	2	5.91895e-16	0.745648	0.679276	0.818511	-0.101278	-0.0170886	LRRC32
768	chr11	76481977	76494167	12191	*	11	1.6705e-28	0.00377383	0.000102173	0.000255986	-0.554608	-0.140078	TSKU, RP11-21L23.3
1428	chr11	76750413	76753134	2722	*	9	5.54639e-23	0.503484	0.000172188	0.00498976	0.558584	0.0757346	B3GNT6
1280	chr11	76901162	76905064	3903	*	6	1.11345e-18	0.0797201	8.01458e-05	0.00227396	-0.317695	-0.129167	MYO7A
968	chr11	85430629	85453669	23041	*	11	1.18917e-21	0.0194902	0.00110625	0.000577574	-0.516964	-0.117949	SYTL2
239	chr11	94277190	94279068	1879	*	12	4.4614e-33	4.69672e-05	0.00484008	1.26211e-06	0.353446	0.145636	PIWIL4, FUT4, RP11-867G2.8
166	chr11	94867857	94886708	18852	*	16	7.84412e-57	0.00337319	4.06776e-05	1.70893e-07	0.563604	0.164826	RP11-712B9.4, RP11-712B9.5, RP11-712B9.2
585	chr11	96057080	96072468	15389	*	7	7.01137e-20	0.000133075	0.00462254	9.57654e-05	0.366279	0.172605	MAML2
1531	chr11	102678729	102722224	43496	*	11	1.54846e-27	0.408223	3.04915e-05	0.00965376	0.545855	0.0229218	WTAPP1, MMP3
606	chr11	107582804	107590846	8043	*	9	2.92412e-21	9.11459e-05	0.00824048	0.000107194	-0.299498	-0.165901	AP002353.1, SLN
1386	chr11	108410088	108422996	12909	*	5	6.9167e-17	0.0285591	0.0209837	0.00428132	-0.213463	-0.111667	EXPH5
291	chr11	115044848	115088647	43800	*	15	1.33065e-37	6.89369e-05	0.00201718	4.3141e-06	-0.508997	-0.139708	CADM1
934	chr11	116064295	116127307	63013	*	8	1.20997e-21	0.0471417	0.0011593	0.000510599	-0.472827	-0.132236	NA
1365	chr11	116226374	116232372	5999	*	5	1.54811e-17	0.517246	6.10005e-05	0.00370356	0.715161	0.179578	NA
1230	chr11	116452635	116509416	56782	*	10	1.85972e-26	0.388682	0.000124934	0.00180429	-0.526138	-0.0498259	NA
878	chr11	116829073	116873738	44666	*	10	9.25407e-24	0.323559	5.37515e-05	0.000416374	-0.433514	-0.0794659	SIK3
1532	chr11	117696822	117701909	5088	*	11	4.10386e-18	0.0594542	0.00417955	0.00979987	0.327642	0.117995	FXYD2, FXYD6-FXYD2
1345	chr11	118841056	118846605	5550	*	6	5.06764e-18	0.261914	0.00370233	0.0032601	0.495885	0.179376	Y_RNA, FOXR1
1477	chr11	121970740	121972185	1446	*	7	2.86169e-18	0.0035566	0.0537131	0.00656196	-0.368347	-0.183233	RP11-166D19.1
625	chr11	123058939	123099841	40903	*	15	1.60886e-26	0.000664991	0.0026455	0.000115975	0.463428	0.0132515	CTD-2216M2.1, CLMP
915	chr11	124071642	124148185	76544	*	7	3.74101e-19	0.000846414	0.0116742	0.000476322	-0.567053	-0.267098	OR8F1P, OR8G3P, OR8G2P, OR8G7P, OR8G1, OR8G5, SLC5A4P1
504	chr11	124311515	124456346	144832	*	13	2.7448e-25	0.000133217	0.010298	5.97962e-05	-0.504804	-0.238803	OR8A2P, OR8A3P, OR8A1, OR8B9P, OR8B10P, RP11-728D14.6, OR8B12
495	chr11	125036088	125058338	22251	*	13	8.60742e-31	0.000694595	0.000356108	5.51941e-05	-0.375904	-0.121176	PKNOX2, RP11-687M24.7
1442	chr11	129459557	129496036	36480	*	9	7.40034e-23	0.744553	4.9334e-05	0.0053674	0.465485	0.0455693	NA
300	chr11	130184767	130271817	87051	*	16	1.71706e-41	0.00748926	0.000443032	5.48099e-06	0.465572	0.0244674	RP11-121M22.1
1279	chr11	132511149	132610884	99736	*	8	7.24858e-23	0.246575	4.16953e-05	0.00225915	-0.435966	-0.0832799	OPCML
566	chr12	187480	217321	29842	*	11	7.54873e-24	0.00055	0.00144888	8.68346e-05	-0.33241	-0.0216764	IQSEC3, RP11-598F7.3
856	chr12	551573	568826	17254	*	12	3.09253e-26	0.0200899	0.00297331	0.000359287	-0.565645	-0.0472956	CCDC77
1189	chr12	1700031	1702235	2205	*	5	9.9263e-17	0.000287694	0.0424379	0.00144957	-0.337924	-0.179644	WNT5B, FBXL14
732	chr12	1899970	1909105	9136	*	14	2.1738e-40	0.171715	2.9772e-05	0.000208783	0.605669	0.106541	CACNA2D4
315	chr12	1960381	2014983	54603	*	18	4.24263e-49	0.00237624	3.82858e-05	6.55331e-06	0.563686	0.103277	CACNA2D4
174	chr12	2323135	2358119	34985	*	17	1.00462e-49	1.9473e-05	0.000169383	2.12189e-07	0.392043	0.0775427	CACNA1C, CACNA1C-AS4
1420	chr12	2415477	2429573	14097	*	7	2.763e-16	0.00459325	0.0484233	0.00485867	-0.556077	0.00611042	CACNA1C
394	chr12	2797745	2800919	3175	*	13	5.87481e-27	6.2125e-06	0.0271279	2.28142e-05	0.59323	0.38853	CACNA1C, CACNA1C-AS1
295	chr12	3190480	3258079	67600	*	21	1.07878e-28	0.00778142	0.000375419	4.75378e-06	0.530693	-0.0393903	TSPAN9
45	chr12	3302150	3332539	30390	*	21	2.51242e-115	3.35641e-06	1.61071e-06	1.2432e-13	-0.520509	-0.112513	TSPAN9, RP11-543P15.1
751	chr12	4553570	4554971	1402	*	10	2.81123e-22	0.000591694	0.0157052	0.00023431	-0.468656	-0.228155	FGF6
348	chr12	5144037	5180449	36413	*	16	7.86943e-42	0.0322081	0.000437748	1.22975e-05	0.432538	0.083059	KCNA5
136	chr12	6150167	6184355	34189	*	19	1.28356e-77	0.00171911	7.90876e-07	4.1997e-08	0.691172	0.115061	VWF
1294	chr12	6603256	6604190	935	*	4	1.55287e-16	0.00112725	0.023937	0.00243839	-0.419571	-0.16232	NCAPD2
681	chr12	6718378	6740462	22085	*	16	1.6546e-43	0.181896	5.20452e-05	0.000158243	0.759026	0.114149	LPAR5
1608	chr12	7280971	7281629	659	*	3	3.15496e-16	0.0222666	0.0413275	0.0272741	0.188667	0.164082	RBP5
1242	chr12	12329406	12418005	88600	*	15	5.38307e-21	0.0738741	0.00902885	0.00189615	0.387743	0.0896691	BCL2L14, RNU6-545P, RP11-757G14.3, LRP6
1113	chr12	13271437	13320358	48922	*	9	1.09762e-20	0.0681957	0.00177385	0.00102982	0.416557	0.150055	KIAA1467
887	chr12	13687295	13748224	60930	*	13	1.0032e-21	0.00610923	0.00159143	0.000428119	0.313817	0.0958869	RP11-4N23.1, GRIN2B, AC007535.1
865	chr12	15045864	15070213	24350	*	7	1.85709e-20	0.0130867	0.000729451	0.000381311	0.400909	0.143014	C12orf60, ERP27
669	chr12	15113093	15114732	1640	*	8	5.43415e-20	4.64695e-05	0.027084	0.000148681	0.314667	0.161386	ARHGDIB
1370	chr12	17224811	17741732	516922	*	7	6.56271e-18	0.00809821	0.0121457	0.00387643	-0.5757	-0.244037	RPL7P40, RP11-871F6.2, PSMC1P8, RP11-871F6.3
621	chr12	27167454	27283864	116411	*	27	7.25155e-24	0.00971737	0.00120158	0.000113932	0.57272	0.0586138	MED21, RP11-582E3.4, C12orf71, RP11-582E3.5, RP11-582E3.2
1194	chr12	27694313	27729591	35279	*	13	4.52584e-19	0.0520838	0.0057513	0.00150885	0.323697	0.115216	PPFIBP1, RP11-709A23.1
1184	chr12	31519199	31559410	40212	*	10	1.13606e-18	0.000725227	0.0315579	0.00140498	-0.427331	-0.126555	RNU6-318P, RNU6-618P, RP11-771K4.1, DENND5B
1549	chr12	32185731	32260442	74712	*	15	6.92285e-17	0.0531266	0.00823078	0.0122922	-0.275816	-0.0322654	RP11-843B15.1, BICD1, RP11-843B15.3, RP11-843B15.2
372	chr12	32575853	32638839	62987	*	16	4.37822e-36	0.00191497	0.00141718	1.84477e-05	0.36622	0.0999966	FGD4, RNU6-494P
53	chr12	34516072	38449206	3933135	*	35	6.90584e-35	3.43473e-08	0.00399124	3.84293e-12	-0.636936	-0.230139	RP11-125N22.1, RP11-125N22.2, RP11-125N22.4, RP11-125N22.3
1006	chr12	38710953	39139855	428903	*	15	5.2794e-25	0.00545729	0.0144217	0.000678433	-0.435979	-0.16467	ALG10B, AC087897.1, AC117372.1, RP11-804F13.2, RP11-804F13.1, CPNE8
425	chr12	45617878	45677507	59630	*	12	1.06043e-25	0.00133279	0.00183172	3.38986e-05	0.282194	0.0816164	ANO6
393	chr12	46653890	46661823	7934	*	14	1.35618e-30	1.86486e-05	0.00635376	2.21292e-05	-0.286755	-0.126416	SLC38A1
1317	chr12	46851689	46874684	22996	*	7	1.56255e-17	0.0247153	0.00247952	0.00288671	0.311351	0.0983733	NA
1138	chr12	47044480	47097026	52547	*	9	4.44815e-20	0.0128076	0.00696572	0.00112886	-0.376591	-0.0236562	RP11-446N19.1, RP11-66E20.2
1336	chr12	48152931	48164676	11746	*	8	2.11128e-21	0.176825	7.72875e-05	0.00317794	0.310589	0.0335122	SLC48A1, RAPGEF3
700	chr12	49110790	49111433	644	*	5	1.33683e-17	6.88532e-05	0.0106982	0.000176004	0.408185	0.222155	NA
122	chr12	49365465	49371182	5718	*	17	1.26624e-54	3.82459e-06	0.000252582	1.06352e-08	0.531124	0.210069	RNU6-940P, WNT10B
1122	chr12	49762044	49822786	60743	*	13	5.57802e-28	0.010398	0.000101452	0.00106785	0.408035	0.0770589	SPATS2, RP11-161H23.10
1267	chr12	50024329	50034414	10086	*	7	4.51273e-19	0.235282	0.000771647	0.00206265	-0.436929	-0.0932422	PRPF40B, FMNL3
273	chr12	50344458	50351980	7523	*	17	2.30732e-40	0.00613901	0.000606705	2.4023e-06	0.313767	0.0584137	AQP2, RP11-469H8.6, RP11-469H8.8
1501	chr12	50612833	50616162	3330	*	6	5.33566e-17	0.0198159	0.0139949	0.00768528	-0.307419	-0.0899727	RP3-405J10.4, LIMA1
1379	chr12	50921052	51006841	85790	*	10	5.69278e-22	0.0254347	0.000138207	0.00413558	0.395312	0.0866575	DIP2B
115	chr12	51180876	51318487	137612	*	19	1.41139e-63	0.000605199	5.44765e-05	6.57703e-09	0.436886	0.143773	ATF1, TMPRSS12, METTL7A, RP11-60E8.4, RN7SL519P, RP11-60E8.3
109	chr12	52346851	52381083	34233	*	18	2.67675e-44	9.83791e-08	0.000848507	4.88658e-09	0.313191	0.0645231	ACVR1B
1127	chr12	52403817	52404250	434	*	6	2.12456e-17	0.000150336	0.0498047	0.00107323	-0.298445	-0.156756	GRASP
1217	chr12	52546246	52583324	37079	*	13	1.39044e-32	0.104156	5.69074e-05	0.00167263	-0.615497	-0.0417306	KRT80
1448	chr12	52627438	52638134	10697	*	4	3.11957e-16	0.0753898	0.00350833	0.00553093	0.487553	0.0585949	KRT7
853	chr12	52674751	52692031	17281	*	9	4.1931e-24	0.0457982	0.0015297	0.000352469	0.358345	0.0879486	KRT86, KRT81
137	chr12	54365966	54369336	3371	*	18	6.75405e-45	4.43784e-07	0.00275942	4.23487e-08	-0.340312	-0.141665	HOXC11, HOTAIR
66	chr12	54444047	54514647	70601	*	47	7.49355e-35	1.4437e-07	0.000107765	2.96387e-11	-0.476859	-0.0909104	HOXC4, HOXC4, RP11-834C11.3, RP11-834C11.6, RP11-834C11.7, RP11-834C11.5, Y_RNA
254	chr12	54548874	54559659	10786	*	15	7.89096e-30	3.03609e-06	0.00985175	1.67734e-06	-0.436879	-0.122002	RP11-834C11.8, RP11-834C11.10, SMUG1
34	chr12	54719352	54758545	39194	*	24	1.57408e-116	1.27507e-08	2.70236e-06	8.11693e-16	-0.504414	-0.0748207	RP11-968A15.8, COPZ1, MIR148B, RN7SL744P, RP11-753H16.3, RP11-753H16.5, GPR84
971	chr12	54867542	54901270	33729	*	12	3.21821e-23	0.00316384	0.00342484	0.000586262	-0.285184	0.0514656	RP11-753H16.3, NCKAP1L
846	chr12	55247837	55364758	116922	*	12	7.21482e-24	0.0145197	0.0101089	0.000346445	0.229316	0.075267	MUCL1, TESPA1
1050	chr12	55454333	55523236	68904	*	6	5.11973e-18	0.0315503	0.00216913	0.000808585	0.254323	-0.0314718	OR9K1P, RP11-616L12.4
1660	chr12	56040601	56044956	4356	*	2	7.16852e-16	0.366291	0.151009	0.250537	0.144432	0.0557136	RP11-644F5.16
863	chr12	56862350	56873616	11267	*	14	4.81135e-48	0.535182	5.81422e-06	0.000371125	-0.489299	-0.0669049	SPRYD4, MIP, GLS2
193	chr12	57612970	57620607	7638	*	20	4.82505e-85	0.00780241	1.10933e-07	4.50174e-07	0.556189	0.0347644	NXPH4
948	chr12	57623962	57630107	6146	*	13	3.92347e-25	0.00560502	0.00403174	0.000532985	-0.463962	-0.176818	SHMT2, NDUFA4L2
966	chr12	58003378	58004448	1071	*	5	6.5634e-17	0.000202243	0.0187799	0.000575796	0.623803	0.360782	DTX3, ARHGEF25
1025	chr12	58019647	58026217	6571	*	12	5.16432e-35	0.204394	1.23063e-05	0.000728388	0.482413	0.0852483	SLC26A10, B4GALNT1
1346	chr12	58137804	58138195	392	*	2	5.98116e-16	0.048057	0.00087775	0.00326688	-0.280068	-0.150421	TSPAN31
1081	chr12	63207179	63242527	35349	*	5	2.60921e-17	0.141245	0.000189911	0.000911531	-0.466939	-0.0589328	PPM1H
1577	chr12	64190065	64233376	43312	*	7	4.52375e-19	0.46658	8.75711e-05	0.0159032	0.499962	0.0859209	TMEM5, PABPC1P4, TMEM5-AS1, AC084357.1
815	chr12	64783110	64784252	1143	*	6	5.44561e-18	0.00626204	0.00784379	0.000308375	0.631501	0.37544	RPS11P6, C12orf56
444	chr12	65952524	66007344	54821	*	19	1.31314e-21	1.77951e-05	0.0320882	3.78492e-05	-0.39984	0.0531116	RP11-221N13.2, RP11-221N13.3, RP11-230G5.2
715	chr12	66211550	66223718	12169	*	23	2.22394e-19	0.000133003	0.0700672	0.000192987	-0.495934	-0.0987285	HMGA2, RPSAP52
1061	chr12	67072769	67073062	294	*	6	9.08931e-18	0.000176565	0.0379632	0.000842139	-0.407421	-0.277871	GRIP1
1582	chr12	67412245	67460034	47790	*	6	6.27345e-17	0.103741	0.00220359	0.0179205	0.375916	0.121504	RP11-123O10.4, RP11-123O10.3
1619	chr12	68178833	68222105	43273	*	4	3.80097e-16	0.0364472	0.0426134	0.0327678	-0.240256	0.00752371	NA
1533	chr12	68634040	68646582	12543	*	7	7.85977e-17	0.039945	0.00625886	0.00992477	-0.252628	0.0267863	IL22
929	chr12	69440411	69519871	79461	*	15	5.69771e-33	0.0635134	6.18405e-05	0.000502739	0.438241	0.047089	AC139931.1
1666	chr12	71610830	71709992	99163	*	4	4.65941e-16	0.563734	0.476822	0.706351	0.103665	0.00869852	TSPAN8
986	chr12	72423814	72425040	1227	*	3	6.60169e-16	0.0111743	0.00255269	0.000617684	-0.476125	-0.22058	TPH2
1352	chr12	76358090	76376252	18163	*	7	4.03118e-17	0.00523472	0.00679363	0.00339992	-0.418589	0.0618537	RP11-290L1.7, RP11-290L1.5, RP11-114H23.1
1308	chr12	76864252	76900130	35879	*	5	7.24843e-17	0.0163728	0.000393256	0.00266729	0.306512	0.126886	OSBPL8
1670	chr12	78604453	78637464	33012	*	3	4.95458e-16	0.755445	0.64701	0.859026	0.089394	0.0767743	NAV3
226	chr12	81675224	81992937	317714	*	21	2.98474e-31	4.43187e-06	0.00433579	1.03143e-06	-0.53331	-0.204609	RP11-121G22.3, RP11-315E17.1, PPFIA2, RP11-617J18.1
1257	chr12	82356188	82463955	107768	*	3	4.45679e-16	0.000750375	0.0230477	0.00198287	-0.428744	-0.289776	RP11-362A1.1, RP11-362A1.2
573	chr12	89461426	89528126	66701	*	9	5.47824e-22	0.000928756	0.00217262	9.08236e-05	-0.417211	0.00542822	RP11-13A1.3
1203	chr12	89632030	89704455	72426	*	13	5.0383e-19	0.00205776	0.0273579	0.00156221	-0.329644	0.0109322	RP11-13A1.3, RNU7-120P
684	chr12	89748773	89762697	13925	*	11	4.54372e-23	0.00026838	0.00278678	0.000159393	-0.401541	-0.128523	RP11-1109F11.3
1089	chr12	90257533	90313611	56079	*	12	1.38611e-25	0.00552526	0.000644453	0.000944333	-0.325365	0.0345009	RP11-654D12.2, RP11-654D12.1
835	chr12	92822232	92839290	17059	*	8	3.59543e-21	0.00137918	0.000426052	0.000327126	-0.481381	-0.0275249	CLLU1, RP11-693J15.4
479	chr12	93084145	93101181	17037	*	11	1.94578e-27	0.000265936	0.00444665	4.8254e-05	0.359817	0.165809	C12orf74
1303	chr12	94157676	94228925	71250	*	13	2.14304e-26	0.331431	0.00098292	0.00255256	0.503588	0.11347	CRADD, RN7SL630P
1515	chr12	95779645	95799210	19566	*	5	1.4556e-16	0.00892555	0.0194827	0.00839965	-0.162817	-0.00519989	RP11-167N24.5, RP11-167N24.4
245	chr12	95942847	96099778	156932	*	31	5.97985e-31	0.000103042	0.000949544	1.35995e-06	0.532327	0.144412	Y_RNA, PGAM1P5, USP44, NTN4
1610	chr12	100866566	100967317	100752	*	14	1.47887e-29	0.724669	1.8831e-05	0.0282151	0.404068	0.0171657	NR1H4, RP11-575G13.3
873	chr12	101049764	101112277	62514	*	15	8.82368e-31	0.041106	0.000569049	0.000405515	0.560695	0.0594494	ANO4
1350	chr12	105114327	105136339	22013	*	13	4.19057e-22	0.00635947	0.0211997	0.00333497	-0.585344	-0.0804339	CHST11
511	chr12	105856744	105989544	132801	*	13	2.11315e-23	0.000185805	0.0200341	6.41524e-05	-0.243152	0.0483966	NA
1032	chr12	106496817	106514420	17604	*	7	2.67172e-18	0.0344956	0.00359299	0.000758312	0.365435	0.152967	RP11-114F10.3, NUAK1
1503	chr12	109232307	109250545	18239	*	12	2.62358e-31	0.555288	3.73435e-06	0.00786064	0.371227	0.0692085	SSH1
1626	chr12	109897002	109897487	486	*	3	9.52349e-16	0.0240356	0.0760429	0.0419231	-0.207779	-0.0463316	KCTD10
363	chr12	110152166	110168451	16286	*	12	6.32488e-30	0.000208585	0.00832531	1.43595e-05	-0.560721	-0.140428	FAM222A
581	chr12	110376950	110432589	55640	*	15	1.34773e-44	0.0535953	5.36027e-06	9.35924e-05	-0.507404	-0.0430552	TCHP, GIT2
1324	chr12	110655876	110694717	38842	*	11	1.03731e-21	0.0137918	0.00191719	0.0029882	0.290842	0.0620174	IFT81
1002	chr12	111127340	111131710	4371	*	9	1.11463e-22	0.00798837	0.000415257	0.000672883	0.389611	0.154364	HVCN1
693	chr12	111618977	111620313	1337	*	8	7.23559e-19	2.85616e-05	0.036044	0.000166424	-0.615785	-0.26099	CUX2
848	chr12	112204761	112219270	14510	*	8	1.59455e-20	0.024882	0.00235326	0.000348292	0.387431	0.122547	RP11-162P23.2, ALDH2
691	chr12	113288428	113311572	23145	*	12	3.31141e-24	0.000767534	0.0100249	0.000164546	-0.644789	-0.286913	RPH3A
851	chr12	113661644	113682315	20672	*	14	1.49601e-34	0.266074	7.7732e-05	0.00035058	-0.472025	-0.0125893	TPCN1
404	chr12	114268299	114282881	14583	*	12	3.64004e-23	7.49965e-06	0.027228	2.54857e-05	-0.63127	-0.254734	RBM19
637	chr12	115150184	115183175	32992	*	11	1.06726e-26	0.0137726	0.000679499	0.000121326	0.683612	0.181414	RP4-601P9.2, SNORA27
1102	chr12	116576995	116588089	11095	*	9	9.65555e-21	0.0118167	0.0207867	0.000988992	0.317965	0.104085	MED13L, MIR620
1190	chr12	118809648	118814161	4514	*	13	3.489e-33	0.34669	7.00422e-05	0.00146459	-0.314391	-0.0410222	TAOK3, RP11-131L12.2
1351	chr12	119118407	119211794	93388	*	11	3.55642e-19	0.0155663	0.0229575	0.00335382	-0.557509	-0.221036	RPL17P37, RP11-3L23.2, RP11-357K6.1
570	chr12	119271386	119416855	145470	*	13	1.87608e-29	0.0032452	0.0005219	8.79768e-05	-0.598845	-0.173661	RP11-357K6.3, SNORA38
650	chr12	119950881	120029973	79093	*	9	1.15567e-23	0.00219435	0.00193034	0.00012985	-0.416745	-0.178889	CCDC60, AC002070.1, RP11-768F21.1
654	chr12	120116577	120127920	11344	*	15	2.25917e-46	0.381171	1.13912e-05	0.000132556	0.41902	0.0893495	PRKAB1, CIT
1188	chr12	120241494	120242330	837	*	6	6.82797e-17	0.000441736	0.0219336	0.00142607	-0.237513	-0.143095	CIT
1597	chr12	120525172	120525325	154	*	2	1.10663e-15	0.125144	0.00758895	0.0218415	-0.141873	-0.0666527	CCDC64
728	chr12	120972610	120990398	17789	*	12	2.13418e-31	0.0353162	0.000214779	0.000205488	0.379152	0.0864402	RNF10
337	chr12	121197180	121249125	51946	*	15	9.28035e-31	3.0279e-05	0.00507392	9.19328e-06	-0.473037	-0.0948763	RP11-173P15.7, SPPL3
131	chr12	121415506	121426656	11151	*	17	5.49288e-45	3.18601e-05	0.000605916	3.32128e-08	0.427561	0.178259	HNF1A, HNF1A-AS1
898	chr12	122391325	122399758	8434	*	8	8.94051e-20	0.00726593	0.0181777	0.00044665	-0.665036	-0.192131	WDR66
412	chr12	123209643	123215940	6298	*	14	3.25659e-30	0.00032839	0.0148963	2.86146e-05	-0.339127	-0.0880985	HCAR1, RP11-324E6.9
353	chr12	123352600	123378142	25543	*	16	1.23877e-27	1.2773e-05	0.0247924	1.29972e-05	-0.471378	0.0775469	VPS37B
370	chr12	123752662	123754755	2094	*	12	1.89671e-24	2.27796e-05	0.0049516	1.7398e-05	-0.4113	-0.206956	CDK2AP1
1076	chr12	124886472	124896079	9608	*	9	6.11765e-20	0.00289765	0.00300063	0.000898703	0.323457	0.00410585	NCOR2
584	chr12	125140167	125160999	20833	*	13	7.25343e-33	0.0139819	0.000111105	9.52915e-05	-0.463656	-0.153019	NA
1378	chr12	125201422	125222415	20994	*	12	2.23916e-20	0.0116733	0.00317465	0.00412754	-0.473717	-0.0413789	NA
276	chr12	130655153	130766091	110939	*	28	7.56772e-46	0.00281765	1.25252e-05	2.49692e-06	0.556003	0.0938537	RP11-143E21.6, RP11-143E21.1
537	chr12	131400857	131438016	37160	*	21	8.0453e-22	0.000251787	0.0210873	7.25241e-05	-0.315343	-0.0244161	NA
974	chr12	132169009	132184227	15219	*	9	1.29706e-18	0.00146482	0.0238461	0.000594034	-0.528761	-0.229888	NA
1181	chr12	132627076	132628967	1892	*	8	1.57066e-20	0.216585	0.000514935	0.00135737	-0.291772	-0.0698048	DDX51
63	chr12	132659395	132670372	10978	*	20	1.36031e-66	2.75377e-07	0.0007427	1.20547e-11	-0.513817	-0.198057	NA
1545	chr12	132903921	132906010	2090	*	9	1.61693e-22	0.286555	4.58115e-05	0.0115912	-0.130708	-0.0371274	GALNT9
1038	chr12	133000178	133009355	9178	*	13	4.24655e-19	0.000123977	0.0221859	0.000772608	-0.363256	-0.157899	NA
1643	chr12	133177827	133178249	423	*	2	7.5334e-16	0.645958	0.0382843	0.0959819	-0.293555	-0.14753	NA
87	chr13	20806539	20966171	159633	*	23	3.26351e-157	0.232333	1.99628e-08	4.33167e-10	0.612122	0.0620464	NA
364	chr13	21579097	21622359	43263	*	16	2.3193e-24	0.00130444	0.000679039	1.44412e-05	0.322773	0.0684471	LATS2-AS1, LATS2, RNU4-9P
1553	chr13	23272873	23310203	37331	*	5	1.18968e-16	0.065359	0.0198396	0.0127318	0.245956	0.103985	DDX39AP1
453	chr13	24043023	24152135	109113	*	26	5.99863e-25	0.000651888	0.000749019	4.0031e-05	-0.404986	-0.0292494	LINC00327, LINC00352, TNFRSF19
424	chr13	24477318	24522200	44883	*	13	3.3596e-24	0.000144013	0.00339744	3.35851e-05	0.466291	0.190788	ANKRD20A19P
169	chr13	24736455	24790821	54367	*	16	7.7906e-42	0.000831157	0.000538038	1.86318e-07	0.435612	0.112431	RP11-307N16.6, SPATA13, MIR2276
1218	chr13	25079722	25086777	7056	*	7	2.94159e-20	0.473116	0.000293566	0.00167289	-0.435264	-0.0930404	TPTE2P6, PARP4
1529	chr13	31552275	31583575	31301	*	8	1.36492e-20	0.322916	4.42351e-05	0.00942369	0.414594	0.0116726	LINC01066
1392	chr13	33835568	33859636	24069	*	9	2.59105e-25	0.619498	1.2561e-05	0.00435296	0.453757	0.101637	STARD13-AS, STARD13
630	chr13	34135773	34217479	81707	*	10	5.73369e-22	0.0091206	0.000772992	0.000118687	-0.409034	-0.0546122	RP11-37L2.1, RP11-141M1.3
127	chr13	36049380	36051749	2370	*	17	3.33306e-43	4.79942e-07	0.00550744	1.89232e-08	-0.558084	-0.270637	NBEA, MAB21L1
1410	chr13	41536006	41548815	12810	*	5	1.14838e-17	0.0360755	0.000440563	0.00470257	0.289422	0.131575	ELF1
1120	chr13	44579350	44682265	102916	*	13	2.19836e-24	0.0308329	0.0015217	0.00104987	0.355965	0.0753822	LINC00284, LINC00390
319	chr13	44824154	44926714	102561	*	27	2.22561e-49	0.0438768	2.17601e-06	7.03644e-06	-0.43493	0.00148602	NA
1377	chr13	45886303	45911062	24760	*	6	5.4982e-18	0.161265	0.000101741	0.00410505	0.475227	0.0618909	SNORA31, TPT1
1453	chr13	50101435	50114789	13355	*	5	1.12721e-17	0.133975	0.000232713	0.00564137	-0.34299	-0.142527	PHF11, RCBTB1
1579	chr13	50932050	50952690	20641	*	6	1.28362e-17	0.126341	0.0131643	0.0166378	-0.339272	-0.162394	DLEU1, RPL34P26, AL138696.1
1156	chr13	56511952	57436268	924317	*	7	2.91643e-18	0.00526171	0.0169018	0.00123266	-0.639323	-0.319026	SPATA2P1, snoU13, HNF4GP1
1164	chr13	64491556	65532581	1041026	*	11	5.25088e-19	0.000585628	0.0391082	0.00127022	-0.437388	-0.24626	NFYAP1, LINC00355, LGMNP1
1485	chr13	76334325	76377366	43042	*	12	4.54298e-27	0.299282	7.44704e-05	0.00714404	0.504827	0.0345683	RP11-29G8.3, LMO7
998	chr13	80510936	80604929	93994	*	7	5.95053e-20	0.00586735	0.000152431	0.000661807	0.363684	0.0859719	NA
1243	chr13	84766520	85515435	748916	*	10	9.27742e-21	0.00452277	0.0149318	0.0018976	-0.595218	-0.251356	MTND4P1, MTND5P3, LINC00333
423	chr13	87598043	88151154	553112	*	13	1.15855e-23	2.75889e-05	0.0325418	3.30658e-05	-0.569922	-0.284485	UBBP5, LIN28AP2, RP11-342C20.2, MIR4500HG
313	chr13	89873659	91270595	1396937	*	34	2.93323e-24	6.57167e-06	0.0398265	6.37939e-06	-0.599974	-0.217069	LINC00440, RP11-75N6.3, SNORD38, PEX12P1, FAR1P1, KRT18P27, MIR622, LINC01049, LINC01047, TRIM60P13, SP3P, LINC01040, LINC00353, RPL7L1P1, LINC00559, RNA5SP34
1461	chr13	94713872	94792894	79023	*	6	6.57269e-19	0.130134	8.56075e-05	0.00593106	0.392446	0.0478091	GPC6
611	chr13	97888221	97928122	39902	*	14	6.88968e-23	0.0129819	0.00190103	0.00010934	0.440334	0.0821375	MBNL2
1321	chr13	99136580	99152783	16204	*	10	1.67141e-25	0.0840097	4.86009e-05	0.00293877	-0.305241	-0.0820283	STK24
1148	chr13	99733104	99737448	4345	*	4	1.93324e-16	0.00210573	0.00368618	0.00120417	-0.309052	-0.211006	DOCK9
796	chr13	100258763	100307674	48912	*	14	4.45803e-39	0.204981	1.65838e-05	0.000285884	0.397807	0.0213717	CLYBL, MIR4306
725	chr13	100649800	100692204	42405	*	8	1.02511e-20	0.00050773	0.00433677	0.0002034	0.643043	0.246556	LINC00554, NDUFA12P1
207	chr13	101134229	101179147	44919	*	28	2.70441e-39	0.000161336	0.000945195	6.31729e-07	-0.5805	-0.102626	PCCA
1664	chr13	107354273	107354612	340	*	5	6.26668e-16	0.554117	0.35615	0.549575	-0.227836	-0.0900606	NA
747	chr13	108103560	108110276	6717	*	2	6.26683e-16	0.0060341	5.60285e-05	0.000227332	-0.347748	-0.109493	FAM155A
928	chr13	111158054	111161943	3890	*	11	1.06483e-31	0.0804651	1.72513e-05	0.000501034	0.45778	0.0871212	COL4A2, COL4A2-AS1
247	chr13	112324767	112333606	8840	*	15	9.5203e-41	9.11168e-05	0.00102677	1.38594e-06	-0.486854	-0.177011	RP11-65D24.2
1020	chr13	112927422	112980399	52978	*	8	5.9675e-19	0.000135439	0.0447343	0.00072275	-0.583048	-0.347528	LINC01043, LINC01044
85	chr13	113622686	113633379	10694	*	19	1.42019e-81	1.24576e-05	3.18519e-06	4.07338e-10	-0.453128	-0.133135	MCF2L, MCF2L-AS1
69	chr13	113654857	113663206	8350	*	21	1.91565e-59	1.93423e-07	0.000170045	4.42552e-11	-0.588383	-0.119351	MCF2L, RP11-120K24.4
1092	chr13	113777013	113796215	19203	*	16	4.36718e-54	0.0999561	2.37252e-07	0.000951078	0.470552	-0.0610796	F10, KARSP2, F10-AS1
155	chr13	114106344	114108652	2309	*	14	2.06525e-32	8.62975e-09	0.0250456	9.34236e-08	-0.719615	-0.405159	ADPRHL1
699	chr13	114201796	114203903	2108	*	7	2.58372e-19	0.000153028	0.00959435	0.000175859	-0.380888	-0.271797	TMCO3
658	chr13	114877260	114881441	4182	*	9	5.81753e-20	0.000103583	0.0166109	0.000136022	-0.568856	0.108491	RASA3
268	chr14	23285302	23294242	8941	*	18	2.98584e-45	0.0026102	0.000205473	2.19995e-06	0.550318	0.101582	SLC7A7, AL135998.1
993	chr14	23525003	23526574	1572	*	6	3.80852e-18	0.020387	0.00352338	0.000652849	-0.335788	-0.170019	CDH24
18	chr14	24777910	24782354	4445	*	25	1.02399e-152	1.44438e-14	1.25298e-05	1.27563e-24	0.590171	0.194357	NOP9, LTB4R2, LTB4R2, LTB4R, CIDEB
220	chr14	38724255	38759937	35683	*	14	3.07171e-39	5.2101e-05	0.00112562	9.5233e-07	0.556755	0.205518	CLEC14A
1273	chr14	50374625	50428733	54109	*	8	6.12475e-21	0.104327	0.00036512	0.0021582	0.357464	0.0394991	RP11-58E21.4
1517	chr14	50999536	51026555	27020	*	11	4.13035e-24	0.551882	3.67037e-05	0.00862341	0.457486	0.0249332	ATL1, MAP4K5
804	chr14	51288740	51297401	8662	*	10	1.29746e-26	0.108698	0.000454727	0.000293116	-0.348732	-0.0251176	RP11-286O18.1, NIN
635	chr14	55894248	55921491	27244	*	13	2.53402e-36	0.0677924	3.59474e-05	0.000119916	0.426194	0.0835685	TBPL2
545	chr14	57960754	58059860	99107	*	12	2.77869e-30	0.00457234	0.000129588	7.59993e-05	0.288162	0.0266721	RP11-409I10.2, SLC35F4
1333	chr14	58907088	59066094	159007	*	11	4.67618e-26	0.645219	0.000101831	0.00314626	-0.529095	-0.0919835	KIAA0586, Y_RNA, HSBP1P1, HNRNPCP1, RPL9P5
41	chr14	61103667	61115130	11464	*	21	3.36788e-103	7.27703e-08	7.81852e-06	4.7599e-14	0.436514	0.0629779	RP11-1042B17.5, SIX1
1111	chr14	64659470	64669350	9881	*	6	1.49224e-18	0.0774246	0.000147731	0.00102652	-0.40888	-0.120188	SYNE2, ESR2
1325	chr14	66892329	66952032	59704	*	5	5.06336e-17	0.0288378	0.000457367	0.00300741	0.290913	-0.0283111	RP11-72M17.1
1005	chr14	68678792	68715849	37058	*	11	5.57307e-21	0.0222319	0.00965154	0.000677222	0.529665	0.0369066	RAD51B, RN7SL108P
1401	chr14	68976569	69014440	37872	*	20	9.68257e-25	0.262072	0.00128313	0.00452604	-0.320348	0.0229783	RAD51B
293	chr14	69074455	69098779	24325	*	15	1.81224e-33	9.42148e-05	0.00963409	4.34795e-06	0.41914	0.0938024	RAD51B, CTD-2325P2.4
1090	chr14	74287499	74317988	30490	*	8	5.20099e-23	0.414398	0.000185646	0.000947555	0.324185	0.0694478	RP5-1021I20.2, RP5-1021I20.7
1080	chr14	77004745	77051233	46489	*	8	1.1253e-18	0.0957074	0.00683352	0.000910565	-0.270156	-0.0950493	RP11-187O7.3
1198	chr14	77382822	77398615	15794	*	14	1.34976e-28	0.0514755	0.00113506	0.00154944	-0.382093	-0.0688886	RP11-488C13.4
609	chr14	89466457	89494241	27785	*	12	3.96571e-29	0.0478531	0.00148806	0.000109002	0.541115	0.0852277	NA
888	chr14	90958096	90968616	10521	*	10	1.06106e-21	0.00129769	0.000922414	0.000428883	-0.316626	-0.153955	NA
472	chr14	91836354	91864737	28384	*	16	2.81834e-29	0.000185265	0.00179568	4.58769e-05	-0.607325	-0.188631	CCDC88C
489	chr14	96160234	96241208	80975	*	17	8.31572e-59	0.0224429	5.53879e-07	5.27911e-05	0.825485	0.139553	RP11-164H13.1, TCL1A
953	chr14	97058864	97081558	22695	*	11	1.47956e-19	0.00403593	0.0126026	0.000542255	0.634347	0.167752	RP11-433J8.1
435	chr14	97432390	97492133	59744	*	6	4.65533e-19	0.000288109	0.00425061	3.65328e-05	0.272644	0.0335357	NA
1018	chr14	99664135	99664934	800	*	5	1.32857e-17	0.0929611	0.000390501	0.000715815	-0.525178	-0.231735	BCL11B
187	chr14	99977950	99997549	19600	*	14	6.19483e-42	4.65351e-05	0.00145869	3.14662e-07	-0.637526	-0.303681	CCNK, RP11-688G15.3, CCDC85C
442	chr14	100405934	100434776	28843	*	12	5.25586e-34	0.0525707	0.000260285	3.76613e-05	0.51792	0.090398	EML1, RNU1-47P, VDAC3P1
1387	chr14	100895230	100913191	17962	*	12	1.12406e-27	0.225107	6.06641e-05	0.00430213	-0.34905	-0.0798852	WDR25
195	chr14	101491497	101493252	1756	*	14	9.08018e-37	1.50222e-06	0.00156682	4.57638e-07	-0.576573	-0.281425	MIR1197, MIR323A, MIR758, MIR329-1
1430	chr14	103018580	103024412	5833	*	6	3.12051e-18	0.158781	6.48981e-05	0.00502593	0.272231	0.118462	CTD-2555C10.3
589	chr14	104326426	104346241	19816	*	12	3.80664e-33	0.0249749	0.000250143	9.71016e-05	0.587046	0.0966768	CTD-2134A5.3, CTD-2134A5.4
121	chr14	104768421	104845338	76918	*	33	2.98712e-43	0.000102982	0.000192822	9.13934e-09	-0.609976	-0.230257	RP11-260M19.1
837	chr14	104862680	104910517	47838	*	15	1.99935e-36	0.0328744	2.86297e-05	0.000330934	-0.639372	-0.159558	RNU6-684P
750	chr14	105099340	105106484	7145	*	11	3.59795e-26	0.000565033	0.000271509	0.000233781	-0.524859	-0.294729	NA
680	chr14	105635706	105635763	58	*	3	1.70821e-16	7.23026e-05	0.00387279	0.000157793	0.397191	0.343664	RP11-44N21.4
1008	chr14	105994897	106000724	5828	*	9	1.02289e-22	0.0179249	0.00206917	0.000695113	0.562875	0.189678	TMEM121
1513	chr14	106156905	106306929	150025	*	11	3.32979e-23	0.421644	0.000380076	0.00833952	-0.33773	-0.0491531	AL928768.3, IGHA1, AL901608.1, IGHEP1, IGHG1, IGHG3, RP11-417P24.1, IGHD
42	chr14	106390641	106672092	281452	*	40	1.06055e-70	7.08812e-06	3.86621e-06	7.59818e-14	-0.816853	-0.0754595	KIAA0125, AB019440.50, AB019440.1, IGHV6-1, IGHVII-1-1, ADAM6, AB019441.29, IGHV1-2, IGHVIII-2-1, IGHV1-3, IGHV4-4, IGHV2-5, IGHVIII-5-1, IGHVIII-5-2, IGHV3-6, IGHV3-7, IGHV1-8, IGHV3-9, IGHV2-10, IGHV3-11, IGHVIII-11-1, IGHV1-12, IGHV3-13, IGHVIII-13-1, IGHV1-14, IGHV3-15, IGHVII-15-1, IGHV3-16, IGHVIII-16-1, IGHV1-17, SLC20A1P2, IGHV1-18, IGHV3-19, IGHV3-20, IGHVII-20-1
65	chr15	20498417	22491284	1992868	*	42	7.53672e-29	3.47106e-10	0.0112574	2.74592e-11	-0.517208	-0.213263	RP11-509A17.3, AC026495.1, RP11-467L19.8, GOLGA8CP, RN7SL759P, AC131280.1, RNU6-498P, RP11-403B2.5, AC012414.1, GRAMD4P5, MIR3118-6, MIR5701-1, CT60, OR11J2P, KIAA0125P2, BMS1P16, RNU6-1235P, DKFZP547L112, RP11-32B5.5, GRAMD4P6, MIR3118-4, MIR5701-2, RP11-928F19.5, RP11-69H14.6, OR4Q1P, OR4H6P, OR4M2, OR4N4, OR4N3P, AC010760.1, snoU13, HERC2P3, GOLGA6L6, RP11-467L19.6, SPATA31E2P, RP11-467L19.11,…
634	chr15	23892770	23895160	2391	*	11	1.50417e-23	0.000599166	0.0130133	0.000119361	-0.327567	-0.222745	NA
1026	chr15	25474668	25482669	8002	*	13	9.08445e-22	0.000414564	0.0298174	0.000728396	-0.326894	-0.172458	SNHG14, SNORD115-33, SNORD115-34, SNORD115-35, SNORD115-36
883	chr15	25841831	25903857	62027	*	7	1.31099e-19	0.00370813	0.0137914	0.000426628	-0.674172	-0.356443	NA
1260	chr15	28390747	28511044	120298	*	12	4.83511e-30	0.459381	0.0001832	0.00199357	-0.409021	-0.0746579	HERC2
1015	chr15	33029102	33134315	105214	*	12	3.37972e-30	0.0376891	4.94472e-05	0.000712152	-0.29481	-0.00766828	FMN1, RP11-758N13.3
651	chr15	34248378	34260872	12495	*	6	2.53248e-18	2.32023e-05	0.022166	0.000130128	-0.504105	-0.391567	AVEN
730	chr15	35983604	36268088	284485	*	12	3.1184e-26	0.00913957	0.000649871	0.000206601	-0.317425	0.0188594	DPH6-AS1, RP11-702M1.2, MIR4510, RP11-184D12.1
316	chr15	37112893	37174661	61769	*	14	7.06814e-29	0.000112234	0.0013426	6.6505e-06	0.523364	0.112925	U3, RP11-122D10.1
1348	chr15	37180889	37188101	7213	*	6	1.40146e-17	0.051654	0.000193453	0.00327724	0.306047	0.0220234	MEIS2
655	chr15	38804022	38853452	49431	*	12	2.08658e-29	0.010577	0.000510639	0.000132625	-0.380699	0.0300372	RP11-275I4.1, Y_RNA, RASGRP1
954	chr15	39165285	39447044	281760	*	23	9.90672e-27	0.079139	6.17265e-05	0.00054284	0.408462	-0.00327814	RP11-62C7.2, RP11-624L4.1
830	chr15	44203846	44281604	77759	*	14	5.20089e-42	0.00851312	2.09583e-06	0.000323839	-0.518849	-0.115909	FRMD5, ACTBP7
520	chr15	44732685	44828302	95618	*	14	6.218e-40	0.067202	1.75958e-05	6.64983e-05	0.392468	0.0471689	CTDSPL2, HNRNPMP1, CTD-2329K10.1, EIF3J-AS1
485	chr15	52876096	52945691	69596	*	10	1.01329e-25	0.00142323	0.00322637	5.01506e-05	-0.337309	-0.126871	RP11-23N2.4, FAM214A, RP11-519C12.1
179	chr15	55881432	56035463	154032	*	23	2.11037e-58	0.00156401	5.31714e-06	2.39262e-07	-0.549793	-0.0583776	RP11-420M1.2, PRTG
961	chr15	57350088	57374444	24357	*	3	4.55274e-16	0.00202585	0.00109984	0.000560792	0.242353	0.153544	TCF12
937	chr15	57737565	57789495	51931	*	9	1.09945e-24	0.201447	6.07779e-05	0.000515438	0.49025	0.028203	CGNL1, CTD-2515H24.3
1407	chr15	58724985	58758468	33484	*	8	5.94182e-20	0.0321168	0.000434848	0.00464805	0.304378	0.0920875	LIPC, ALDH1A2, RP11-355N15.1
1070	chr15	59597275	59642565	45291	*	9	1.02928e-23	0.0363514	0.000189206	0.000879778	0.365902	0.117374	MYO1E, RNU6-212P, RP11-356M20.3
1056	chr15	60653716	60683672	29957	*	10	3.24751e-25	0.0670748	0.000253571	0.000831108	-0.351013	-0.0481782	RP11-745A24.1, ANXA2
359	chr15	62808115	62884068	75954	*	13	7.20666e-36	0.00433418	0.000842798	1.35028e-05	0.4223	0.117834	TLN2
1247	chr15	63115265	63116100	836	*	6	1.6274e-17	0.000783298	0.00901535	0.00192503	-0.300907	-0.254901	TLN2
1277	chr15	63600935	63613902	12968	*	6	3.99351e-18	0.187824	0.000234355	0.00221176	0.240891	0.0479296	APH1B, CA12
1166	chr15	63658391	63671692	13302	*	8	1.00368e-18	0.0260475	0.000483494	0.00127378	0.365202	0.122203	CA12
985	chr15	64455659	64508785	53127	*	9	5.26565e-25	0.111011	8.05101e-05	0.000616435	-0.393218	-0.0414677	CSNK1G1, CTD-2116N17.1
644	chr15	65384718	65407887	23170	*	18	9.1197e-40	0.113299	0.000248851	0.000126924	0.353711	0.0436987	RP11-325L12.3, UBAP1L
598	chr15	65487838	65504897	17060	*	12	7.44523e-29	0.00121139	0.000823565	0.000100536	-0.369817	-0.0357116	CILP
1074	chr15	68208151	68237127	28977	*	5	2.68749e-17	0.0018098	0.00735305	0.000890836	-0.331735	-0.0700574	NA
123	chr15	69591567	69679947	88381	*	23	2.10624e-51	0.00204081	7.42233e-05	1.38177e-08	0.423674	0.084543	PAQR5, RNA5SP398, SNORA77
377	chr15	69760994	69849751	88758	*	24	3.47207e-34	0.0129858	0.000685868	1.91868e-05	-0.440556	-0.0402457	RP11-279F6.1
1145	chr15	72509816	72522362	12547	*	13	2.88619e-38	0.276285	3.06928e-06	0.00117937	-0.281184	-0.0317659	PKM
1114	chr15	74497361	74502200	4840	*	10	4.09316e-20	0.00715277	0.0407219	0.00103137	-0.573432	-0.231167	RP11-60L3.1, STRA6
593	chr15	78311841	78346519	34679	*	14	6.23159e-30	0.00595157	0.00208738	9.91469e-05	-0.388876	-0.138149	MIR1827, TBC1D2B
1464	chr15	81633819	81702117	68299	*	8	1.69113e-21	0.14861	4.68185e-05	0.00598386	-0.326684	-0.0614837	RP11-761I4.3, TMC3
734	chr15	82333870	82338380	4511	*	11	5.47672e-24	0.000209747	0.00581943	0.000210756	-0.417664	-0.12982	AC026956.1, MEX3B
124	chr15	83953780	83991577	37798	*	19	4.3444e-70	0.00183322	2.11155e-05	1.59097e-08	0.356398	0.114767	RP11-382A20.4
1227	chr15	85455724	85488901	33178	*	10	1.53258e-20	0.0169493	0.0181856	0.00176985	-0.394532	-0.0837573	SLC28A1, RNU6-339P, RNU6-796P, RP11-255M6.1
612	chr15	85525387	85574661	49275	*	10	3.63751e-27	0.0154323	0.000157837	0.000110194	0.397421	0.0755945	PDE8A
1342	chr15	86033003	86040528	7526	*	5	7.92099e-17	0.0471615	0.00206685	0.00320156	-0.459582	-0.123365	AKAP13
178	chr15	90313591	90324339	10749	*	15	1.0628e-48	0.00527372	0.000417637	2.38406e-07	0.488416	0.0937413	MESP2
449	chr15	91446945	91447749	805	*	6	1.98277e-18	7.77884e-05	0.00791757	3.86185e-05	-0.450082	-0.242138	MAN2A2
1323	chr15	92867665	92888042	20378	*	6	7.05913e-17	0.0134515	0.000661817	0.0029874	0.36727	0.125704	RP11-152L20.3
897	chr15	92937992	92939006	1015	*	4	1.70495e-16	0.00090304	0.00355088	0.000445788	-0.381353	-0.185703	ST8SIA2
1633	chr15	93363564	93383415	19852	*	6	2.87382e-17	0.338871	0.00373175	0.0516363	0.199901	0.00297364	NA
586	chr15	93611950	93617030	5081	*	10	1.56435e-23	6.79733e-05	0.00276545	9.6096e-05	-0.395371	-0.193536	RGMA
237	chr15	96777675	96855353	77679	*	14	5.55807e-33	3.65818e-05	0.00241282	1.22326e-06	0.375335	0.108632	RP11-327J17.1, NR2F2-AS1, AC016251.1
219	chr15	96878385	96887461	9077	*	16	2.05477e-36	4.07163e-07	0.00841872	9.15466e-07	-0.412913	-0.143864	NR2F2
128	chr15	96904404	96957070	52667	*	39	3.4081e-40	1.97686e-05	0.000656751	2.51396e-08	-0.651945	0.00750958	RP11-522B15.3, AC087477.1, RP11-522B15.6, RP11-522B15.4
624	chr15	98044826	98065112	20287	*	7	4.43417e-18	6.76341e-05	0.0147127	0.000115935	-0.33272	-0.0573705	RP11-461F11.1
859	chr15	99512766	99557464	44699	*	11	9.94039e-30	0.0840944	6.20932e-05	0.000362956	-0.566331	-0.00129764	RP11-654A16.3, PGPEP1L
183	chr15	101066460	101094534	28075	*	16	1.16196e-57	0.059943	0.00012232	2.74561e-07	0.512896	0.0882699	CERS3, RP11-526I2.5, RNU6-322P, PRKXP1
1411	chr15	101256311	101304810	48500	*	11	2.24481e-18	0.163862	0.00471608	0.00471721	-0.329967	0.0122231	RP11-66B24.5
1406	chr16	756586	763967	7382	*	8	1.78762e-21	0.551919	0.0001099	0.00464691	-0.32523	-0.0899961	LA16c-380A1.1
743	chr16	832683	836935	4253	*	11	2.24028e-25	0.00732327	0.000273068	0.000220586	-0.41475	-0.175862	MSLNL, RPUSD1
1516	chr16	1131466	1146322	14857	*	13	6.26861e-43	0.699411	5.43711e-07	0.00859525	-0.527415	-0.103723	C1QTNF8
1536	chr16	1236926	1243622	6697	*	7	6.80283e-19	0.180232	0.000101311	0.0106905	0.313897	-0.0606602	CACNA1H
181	chr16	1384648	1393766	9119	*	20	4.17734e-41	1.3152e-06	0.000472459	2.41587e-07	-0.389816	-0.154999	BAIAP3
369	chr16	1728898	1740019	11122	*	12	9.39691e-31	0.00265286	0.000718395	1.73001e-05	-0.530753	-0.0538308	LA16c-431H6.6, HN1L
642	chr16	2028006	2031167	3162	*	12	1.02463e-29	0.0484702	0.00153245	0.000125538	0.612032	0.164226	TBL3, NOXO1
1405	chr16	2082689	2083178	490	*	5	7.77154e-17	0.0237545	0.0318894	0.00462365	0.241144	0.161716	SLC9A3R2
1129	chr16	2307586	2318300	10715	*	9	3.18432e-24	0.235479	0.000254141	0.00108204	0.384129	0.0515215	AC009065.1, MIR940, RNPS1, AC009065.2
1412	chr16	2532921	2546474	13554	*	9	3.33192e-24	0.522601	4.17527e-05	0.00476788	-0.355625	-0.0726566	TBC1D24, RP11-20I23.1
98	chr16	3334273	3354886	20614	*	17	3.42404e-57	5.89546e-06	0.000484443	1.65135e-09	0.540577	0.163205	ZNF263, TIGD7
784	chr16	12071823	12096923	25101	*	11	7.17034e-25	0.0255819	0.00156626	0.00026681	0.288312	0.0917948	SNX29
673	chr16	12189228	12214738	25511	*	12	4.3895e-22	0.00167957	0.0229298	0.00015047	-0.671093	-0.194652	SNX29
1224	chr16	12486737	12531885	45149	*	7	2.51807e-20	0.109267	7.43372e-05	0.00173676	-0.432183	-0.127645	SNX29
78	chr16	14396140	14403004	6865	*	17	4.33302e-76	3.26728e-05	8.17272e-06	1.32092e-10	0.48503	0.128852	RP11-65J21.3, MIR193B
1368	chr16	20377894	20397639	19746	*	8	5.69157e-20	0.368146	0.000238369	0.00376546	-0.28037	-0.113834	RP11-429K17.1, PDILT
1269	chr16	21532834	21610370	77537	*	10	3.31871e-27	0.105118	1.29291e-05	0.00208976	-0.447228	-0.0483056	CTB-31N19.4, SCARNA6, METTL9, CTB-31N19.2
895	chr16	22597132	22720764	123633	*	13	5.17374e-35	0.105755	1.68477e-05	0.000440399	-0.587902	-0.0867643	RP11-105C19.2, RP11-105C19.1, RN7SL245P
407	chr16	28943677	28959310	15634	*	13	9.64204e-35	0.0729617	0.00236916	2.71913e-05	0.486644	0.127549	CD19, RABEP2
199	chr16	29819363	29822529	3167	*	14	8.00389e-43	9.26431e-05	0.000272623	5.08713e-07	-0.645676	-0.234032	MAZ, AC009133.14, AC009133.20
941	chr16	31159623	31161371	1749	*	7	2.7877e-19	0.00502542	0.00413747	0.000521353	0.585801	0.169118	PRSS36
1256	chr16	31888794	32323497	434704	*	15	1.67809e-29	0.0540142	2.4458e-05	0.00197931	-0.309644	-0.0496033	ZNF267, RP11-170L3.5, RP11-170L3.7, RP11-170L3.6, RP11-1166P10.1, IGHV1OR16-1, AC142381.1, IGHV1OR16-3, IGHV3OR16-9, RP11-1166P10.7, RP11-17M15.1, RP11-56L13.4, FAM108A9P, TP53TG3D, RP11-1292F20.1, RP11-170L3.4, RP11-1166P10.6, HERC2P4, RP11-56L13.6, RP11-56L13.7, RP11-56L13.1, RP11-17M15.2
1543	chr16	34874272	34969730	95459	*	8	4.35284e-18	0.00969207	0.064703	0.0112931	-0.449687	-0.210917	RP11-14K3.7, RNA5SP406, RNA5SP407, RP11-14K3.1, RP11-352B15.5
1599	chr16	34989237	35135395	146159	*	7	1.69499e-17	0.0190574	0.0762268	0.0229481	-0.286809	-0.188276	5S_rRNA, RNA5SP422, RNA5SP423, VN1R70P, RP11-352B15.2, HMGN2P41, RP11-43P5.1
1128	chr16	49371046	49382515	11470	*	6	5.47274e-19	0.00177558	0.00154255	0.0010744	-0.436194	-0.21878	RP11-491F9.6, RP11-491F9.5
907	chr16	49620463	49642165	21703	*	14	2.34071e-24	0.0043713	0.000971133	0.000464374	-0.418571	-0.195956	ZNF423
1408	chr16	50700118	50708071	7954	*	9	2.90948e-24	0.466809	4.7685e-05	0.00467883	-0.231165	0.0421417	RP11-401P9.5, SNX20
608	chr16	51180521	51184562	4042	*	11	3.14833e-25	0.000130262	0.0159412	0.000108164	-0.257889	-0.0978516	AC009166.5, SALL1
885	chr16	51465932	51657607	191676	*	16	2.6449e-31	0.0207224	0.000206803	0.000427865	-0.604228	-0.0691756	NA
899	chr16	52646036	52681474	35439	*	8	1.81746e-20	0.00300555	0.00356918	0.000451718	0.429189	0.0983524	RP11-297L17.2, RP11-297L17.4, CASC16
1360	chr16	55364614	55365815	1202	*	4	1.1827e-16	0.00204157	0.0256352	0.00356603	0.42974	0.304953	IRX6, RP11-26L20.3
1293	chr16	56883532	56892460	8929	*	6	1.27828e-18	0.249158	0.000286193	0.00243342	0.396933	0.123564	MIR138-2
1389	chr16	57077666	57086593	8928	*	5	2.11412e-17	0.216588	6.87878e-05	0.00431658	-0.272927	-0.0979952	NLRC5, RP11-322D14.2
839	chr16	57735785	57736130	346	*	5	1.24454e-17	5.07702e-05	0.029334	0.000332422	-0.567505	-0.460924	CCDC135
771	chr16	57832085	57836613	4529	*	10	8.59387e-24	0.00453568	0.00281348	0.000258589	0.428155	0.172397	CTD-2600O9.1, KIFC3
91	chr16	59461498	61615640	2154143	*	32	1.27726e-30	6.20689e-11	0.0207594	8.41262e-10	-0.550125	-0.247442	RNU4-58P, RP11-105C20.3, RP11-430C1.1, RP11-457D20.1, RP11-354I13.2, AC009080.1, RP11-105C20.2, APOOP5, RP11-430C1.2, AC009081.1, RP11-354I13.1, GNPATP, RP11-90K18.1, RP11-51O6.1
1160	chr16	66621968	66638433	16466	*	15	8.60742e-31	0.0770593	0.000299604	0.00124883	-0.285782	-0.0666982	CMTM2, CMTM3
476	chr16	66952714	66953432	719	*	5	1.36863e-17	1.79674e-05	0.0110435	4.74982e-05	0.345653	0.281711	CDH16
1347	chr16	67063319	67127129	63811	*	10	7.92258e-26	0.281723	3.11354e-05	0.00327099	-0.391867	-0.0871217	CBFB
79	chr16	67226339	67236337	9999	*	18	7.55144e-59	4.1581e-08	0.00211984	1.39829e-10	0.537915	0.206979	E2F4, ELMO3, MIR328
753	chr16	67993564	67998086	4523	*	8	1.05175e-21	0.000415971	0.00145321	0.000235018	0.356339	0.197425	SLC12A4
795	chr16	68676743	68678841	2099	*	11	1.60591e-25	0.00276085	0.00122658	0.000285638	-0.496782	-0.147389	CDH3
1570	chr16	71674626	71699960	25335	*	12	4.20291e-35	0.692812	1.83209e-06	0.0151591	-0.347171	-0.047215	MARVELD3, RP11-432I5.6, PHLPP2
1422	chr16	73049971	73057684	7714	*	3	7.55542e-16	0.337873	0.000333304	0.00488952	0.330921	0.102429	ZFHX3
710	chr16	73467613	73576081	108469	*	13	9.0659e-34	0.320805	0.000626872	0.000186148	0.489311	0.136261	RP11-44L9.1, RP11-44L9.2, RP11-44L9.3
1327	chr16	79236007	79264441	28435	*	6	1.37548e-17	0.0417607	0.00611637	0.00306143	-0.327322	-0.128567	WWOX, RP11-679B19.2
419	chr16	81663392	81685124	21733	*	15	2.28267e-35	0.00418043	0.000121843	3.12301e-05	-0.58005	-0.116278	CMIP
745	chr16	82050159	82084892	34734	*	10	2.11579e-25	0.0112384	0.00128818	0.000225287	0.491071	0.159727	HSD17B2, RP11-510J16.5
1033	chr16	84560950	84589109	28160	*	12	5.96734e-29	0.0371566	6.49404e-05	0.000758734	-0.475734	-0.0356866	TLDC1
196	chr16	85250798	85268435	17638	*	17	2.47901e-37	1.01424e-05	0.00167998	4.61112e-07	-0.535326	-0.216929	NA
1446	chr16	85446647	85451952	5306	*	6	3.37175e-18	0.502786	0.000439698	0.00548484	-0.435676	-0.122148	NA
842	chr16	85475624	85496172	20549	*	14	3.00528e-29	0.022184	0.00341201	0.000339094	-0.529422	-0.219662	NA
604	chr16	85517323	85519178	1856	*	11	6.73162e-20	4.62588e-06	0.0502287	0.000104818	-0.652441	-0.409532	NA
1399	chr16	85608058	85608894	837	*	6	1.25823e-17	0.00751487	0.0217143	0.00450033	-0.420972	-0.203452	NA
270	chr16	85646856	85656678	9823	*	17	3.62542e-73	0.00346116	2.32429e-07	2.28236e-06	-0.448795	-0.119968	GSE1
524	chr16	85854840	85855734	895	*	4	2.18101e-16	0.000612891	0.00105897	6.72951e-05	-0.509594	-0.23473	NA
702	chr16	86611845	86620089	8245	*	11	6.01508e-24	0.000542234	0.000622429	0.000176234	0.495455	0.202353	FOXL1
1318	chr16	87019301	87028927	9627	*	10	2.05447e-19	0.00358972	0.0254162	0.0028871	-0.481981	-0.114073	NA
508	chr16	87638380	87641474	3095	*	4	5.12221e-17	6.85642e-05	0.00471279	6.31028e-05	-0.302385	-0.178674	JPH3
547	chr16	87755754	87759575	3822	*	10	7.0342e-22	0.00307281	0.00381551	7.77057e-05	-0.495919	-0.214173	KLHDC4
1556	chr16	88794043	88800915	6873	*	8	2.23673e-18	0.0247747	0.0283957	0.0131864	-0.463356	-0.230285	RP5-1142A6.2, PIEZO1
542	chr16	89070025	89100852	30828	*	14	2.58923e-25	3.67706e-05	0.0165132	7.44666e-05	-0.467936	-0.240864	NA
487	chr16	89439497	89448521	9025	*	11	4.73579e-25	0.000530596	0.0107577	5.18266e-05	-0.49144	-0.230463	ANKRD11
150	chr17	867763	882831	15069	*	17	8.09548e-49	0.000480605	0.000171568	7.5518e-08	-0.416898	-0.141667	NXN
1646	chr17	982586	986107	3522	*	6	1.72213e-16	0.0403773	0.176156	0.110499	-0.330213	-0.0984119	ABR
858	chr17	1463739	1474778	11040	*	14	3.33574e-31	0.0856931	0.000231318	0.00036114	-0.345619	-0.106844	PITPNA, SLC43A2
397	chr17	1552435	1557210	4776	*	13	7.95715e-37	0.0203239	0.000473892	2.30814e-05	0.371627	0.119721	RILP, PRPF8
464	chr17	1921096	1921109	14	*	3	4.35832e-16	1.28599e-05	0.00365474	4.27776e-05	-0.48537	-0.458306	AC099684.1, RTN4RL1
539	chr17	1961109	1965351	4243	*	9	1.1826e-22	0.000170409	0.0198989	7.31366e-05	0.538891	0.334987	HIC1, SMG6
869	chr17	2111704	2135639	23936	*	10	1.69071e-23	0.00249681	0.00034436	0.000390736	-0.378878	-0.0453507	AC090617.1, SMG6, AC130689.5
872	chr17	2323612	2389295	65684	*	13	4.31286e-23	0.00789282	0.0163529	0.000401064	-0.625617	-0.178051	METTL16
355	chr17	4487606	4510827	23222	*	19	1.46176e-33	0.0224077	0.000126892	1.32092e-05	-0.462597	-0.037004	SMTNL2
48	chr17	4802266	4806623	4358	*	22	4.86742e-63	3.30548e-14	4.92824e-05	6.13388e-13	0.643979	0.220407	C17orf107, CHRNE
779	chr17	6110314	6141790	31477	*	5	4.81666e-17	0.0133415	0.00160515	0.000263629	-0.300451	-0.0922389	RNU6-1264P
1037	chr17	6882773	6899359	16587	*	11	6.5746e-23	0.00624061	0.00434224	0.000766997	0.51006	0.232059	AC027763.2, RP11-589P10.7, RP11-589P10.5
964	chr17	7036320	7037323	1004	*	5	2.02395e-17	0.000365325	0.0101777	0.00057047	0.47713	0.317922	NA
500	chr17	7310347	7317514	7168	*	14	8.53499e-41	0.0125104	3.61404e-05	5.74423e-05	0.463509	0.0622897	NLGN2
797	chr17	7461893	7465070	3178	*	10	1.73888e-25	0.0229	0.000884656	0.000287655	0.598364	0.0674846	TNFSF12, TNFSF12-TNFSF13, TNFSF13
569	chr17	7830039	7834014	3976	*	13	6.3477e-34	0.00124312	6.67843e-05	8.77633e-05	-0.306504	-0.0442034	KCNAB3, RP11-1099M24.7, TRAPPC1
277	chr17	9911700	9940121	28422	*	23	4.58744e-28	0.000312963	0.000559345	2.51038e-06	0.408331	-0.0795348	GAS7
1262	chr17	11502254	11523106	20853	*	5	2.93701e-18	0.546893	5.90719e-05	0.00200563	-0.304816	-0.0387507	DNAH9
373	chr17	14205882	14207701	1820	*	10	2.1806e-24	0.000101527	0.0146867	1.85906e-05	-0.182967	-0.0849048	HS3ST3B1, RP11-214O1.2
982	chr17	17465476	17481378	15903	*	13	1.7798e-21	0.000232998	0.0402374	0.00061234	-0.424745	-0.192143	PEMT
133	chr17	17614342	17638025	23684	*	20	4.3956e-72	0.0161442	4.11725e-06	3.35708e-08	-0.629968	-0.121358	RAI1
356	chr17	17683032	17697464	14433	*	21	7.60429e-23	0.000326603	0.0183284	1.32238e-05	-0.364411	-0.155323	RAI1
1604	chr17	18026437	18045519	19083	*	7	3.79543e-17	0.117263	0.0080246	0.0251506	-0.489371	-0.110728	MYO15A
261	chr17	18852894	18874421	21528	*	17	1.49811e-78	0.0887328	2.06199e-07	1.90901e-06	0.571822	0.0862152	SLC5A10, AC090286.4, FAM83G
1106	chr17	19441618	19457574	15957	*	8	1.16417e-20	0.0715154	0.00207478	0.000996682	0.314199	0.0978193	SLC47A1
44	chr17	19648972	19663796	14825	*	20	1.69326e-83	5.02681e-06	0.000312791	9.69734e-14	-0.6703	-0.166321	AC005722.4, ALDH3A1
1460	chr17	21729474	21743878	14405	*	6	1.0243e-17	0.00885386	0.0159121	0.00592319	0.320941	-0.0806715	UBBP4
1001	chr17	27045043	27045323	281	*	8	6.48601e-20	0.000384237	0.0133422	0.000669856	-0.10781	-0.0616423	RAB34
987	chr17	27401991	27417916	15926	*	19	3.33535e-21	0.0479973	0.000796057	0.000622981	-0.50453	-0.0440379	MYO18A, TIAF1
1662	chr17	27468334	27471135	2802	*	2	9.15116e-16	0.455395	0.216411	0.340219	-0.28289	-0.167228	RP11-321A17.4, MYO18A
1241	chr17	27751491	27891029	139539	*	11	2.3011e-29	0.117986	2.52181e-05	0.0018925	0.40631	0.0270349	TAOK1, RP11-68I3.2, RNU6-711P, RNU6-1034P, ABHD15
687	chr17	27926294	27943450	17157	*	15	2.55487e-40	0.0330406	0.000104837	0.000161336	0.764026	0.182139	RP11-68I3.2, ANKRD13B, CORO6
1437	chr17	28622405	28672726	50322	*	13	2.65423e-38	0.367421	1.61701e-06	0.00525043	0.425107	0.013799	TMIGD1, Y_RNA
422	chr17	29885825	29890935	5111	*	10	1.095e-27	0.00213712	0.0014256	3.24202e-05	0.714813	0.220452	MIR193A, RNU6ATAC7P
294	chr17	30228958	30333737	104780	*	16	1.57799e-51	0.0354819	6.75516e-05	4.60205e-06	0.755598	0.133846	SUZ12, RNA5SP437, RP11-640N20.1
1057	chr17	30814814	30821827	7014	*	8	4.03727e-20	0.0182438	0.00163507	0.000835523	-0.522159	-0.210386	CDK5R1, MYO1D
641	chr17	33759648	33760772	1125	*	10	2.91255e-22	7.43382e-06	0.0462564	0.000125202	0.593494	0.34094	SLFN12
1463	chr17	35194628	35205727	11100	*	6	2.04176e-17	0.0261653	0.0174927	0.00594488	-0.656621	-0.217022	NA
12	chr17	36102740	36147478	44739	*	28	6.34111e-153	2.06772e-19	1.46648e-05	4.41208e-27	0.678072	0.332674	RP11-115K3.1, HNF1B
1240	chr17	36997563	36998108	546	*	6	4.46929e-18	0.00479467	0.00973322	0.00188503	0.373951	0.135184	C17orf98
692	chr17	38023830	38024636	807	*	5	2.09646e-17	7.53579e-05	0.00586395	0.000165247	0.548016	0.352719	ZPBP2
1046	chr17	38249729	38255343	5615	*	6	8.08581e-18	0.104381	0.000356665	0.000798635	0.36836	0.127645	THRA, NR1D1
1052	chr17	39679239	39680319	1081	*	3	2.33569e-16	0.0363997	0.00174947	0.000815221	-0.409892	-0.232593	KRT19
426	chr17	39968871	39970091	1221	*	9	2.32674e-24	3.95186e-05	0.000616509	3.46221e-05	-0.273692	-0.0911978	FKBP10
1086	chr17	40189970	40196866	6897	*	10	2.68164e-27	0.414246	6.62215e-05	0.000934853	0.425159	0.107165	ZNF385C, CTD-2132N18.4, CTD-2132N18.2
151	chr17	40714165	40718810	4646	*	16	1.64709e-60	0.023918	2.50073e-05	7.55768e-08	-0.727149	-0.201726	COASY
37	chr17	40832009	40847859	15851	*	34	1.04116e-119	1.41689e-05	7.4386e-07	6.52042e-15	0.511546	0.0949736	CTD-3193K9.4, CNTNAP1, CCR10, CTD-3193K9.3
229	chr17	40932953	40937250	4298	*	14	3.31476e-31	1.33452e-06	0.0138593	1.13186e-06	0.584016	0.283377	WNK4
421	chr17	41031826	41065576	33751	*	17	3.58892e-36	0.00153231	0.00210325	3.15201e-05	0.359901	0.113221	G6PC, LINC00671, RNU6-287P
39	chr17	41710585	41754402	43818	*	34	2.21425e-66	2.18672e-09	0.0021183	1.26927e-14	0.609819	-0.0938404	MEOX1
1547	chr17	41857714	41898576	40863	*	14	1.96504e-30	0.315434	1.5076e-05	0.0120126	-0.561302	-0.064436	C17orf105, RP5-905N1.2, MPP3
387	chr17	43220288	43224418	4131	*	10	1.94742e-25	6.82399e-05	0.0100809	2.09495e-05	0.457182	0.248989	ACBD4
375	chr17	46199907	46289367	89461	*	24	5.36922e-21	0.00241988	0.00166218	1.88445e-05	-0.436826	-0.0597965	SNX11, RP11-456D7.1, SKAP1, MIR1203, RNU6-1152P
905	chr17	46622899	46624268	1370	*	6	6.39035e-18	0.000228872	0.00570044	0.00045982	-0.363908	-0.231752	HOXB-AS1, HOXB2
636	chr17	47308460	47308929	470	*	4	4.51515e-17	0.000487647	0.000174393	0.000120324	-0.252374	-0.109629	NA
1013	chr17	48375624	48408663	33040	*	7	2.48966e-19	0.00813106	0.000595038	0.000708605	-0.204671	-0.0269774	NA
1270	chr17	48768755	48770075	1321	*	3	4.29173e-16	0.0543732	0.000762061	0.00210614	0.324544	0.138977	ABCC3
594	chr17	53345169	53392608	47440	*	14	4.94619e-32	0.0301059	0.00285904	9.97622e-05	0.406474	0.147007	HLF, RP11-515O17.2
1548	chr17	54237828	54251461	13634	*	7	1.56747e-17	0.199839	0.00241086	0.0120522	-0.503258	-0.0500403	ANKFN1
516	chr17	55434979	55456535	21557	*	7	3.69292e-19	1.25622e-05	0.0041805	6.51405e-05	-0.527605	0.0294714	MSI2
246	chr17	55604020	55668374	64355	*	23	1.93109e-37	0.000795748	8.82137e-05	1.36177e-06	-0.548449	-0.18871	MSI2
481	chr17	56081203	56083289	2087	*	5	9.34536e-18	1.23602e-05	0.00274851	4.84001e-05	-0.284275	-0.165566	RP11-159D12.5, SRSF1
1140	chr17	56164523	56199386	34864	*	6	1.09556e-17	0.00339565	0.0049393	0.00116337	-0.418926	-0.159535	DYNLL2
221	chr17	56495283	56582628	87346	*	17	9.26373e-61	0.0207095	2.54204e-05	9.61458e-07	0.519054	0.110083	HSF5, AC023992.1, RP11-112H10.6, MTMR4
946	chr17	57915773	57925165	9393	*	9	5.14218e-20	6.19996e-05	0.0465889	0.000529744	0.316136	0.209381	VMP1, MIR21, RNU6-450P
1654	chr17	59481954	59483863	1910	*	5	5.51404e-16	0.365998	0.0617907	0.162409	0.520932	0.228282	TBX2, RP11-332H18.4
813	chr17	61523511	61530777	7267	*	11	1.16953e-26	0.00131169	0.000890433	0.000304692	0.61078	0.131683	CYB561
93	chr17	63535567	63560528	24962	*	19	7.33562e-94	0.00966902	3.56815e-07	1.03565e-09	-0.566089	-0.16313	AXIN2, CTD-2535L24.2
1383	chr17	67054554	67146254	91701	*	11	4.01913e-24	0.0448076	6.94835e-05	0.00419341	0.376848	0.0111903	MIR4524B, ABCA9, ABCA6, LOC100421166, ABCA10
622	chr17	70335885	70375622	39738	*	14	1.73674e-21	0.000665247	0.00452882	0.000114813	-0.584517	-0.107216	RP11-1124B17.1, LINC00511
997	chr17	70425798	70429180	3383	*	2	1.16325e-15	0.0207652	0.000150935	0.000660003	-0.448659	-0.218331	LINC00511
143	chr17	72461209	72509125	47917	*	16	6.17442e-46	0.000110544	0.00255028	6.02205e-08	0.579899	0.131668	CD300A
1244	chr17	72932992	72948705	15714	*	8	2.5812e-18	0.0305955	0.0134466	0.00189875	-0.484135	-0.166346	OTOP3, HID1
441	chr17	73631785	73642628	10844	*	14	8.27386e-36	0.00313272	0.000184646	3.76088e-05	0.448013	0.134543	SMIM5, SMIM6, RECQL5
1169	chr17	73776259	73780620	4362	*	9	1.74978e-21	0.0144773	0.00154713	0.00129201	-0.282926	-0.0716627	H3F3B, MIR4738
399	chr17	74533239	74533282	44	*	2	8.45119e-16	2.74421e-05	9.05683e-05	2.38034e-05	0.534483	0.385787	PRCD, CYGB
182	chr17	74632028	74666659	34632	*	16	1.05013e-54	0.0196658	0.000209533	2.48473e-07	0.396221	0.0424471	RNU6-227P, ST6GALNAC1
468	chr17	74679882	74700041	20160	*	14	7.27063e-31	0.00590269	0.00530178	4.41268e-05	-0.560767	-0.15962	MXRA7, Y_RNA
310	chr17	75438188	75451669	13482	*	18	3.61634e-42	0.000240041	0.000110277	6.2488e-06	-0.469944	-0.178377	SEPT9, Y_RNA
767	chr17	75861388	75865914	4527	*	2	9.08404e-16	0.0104924	5.60288e-05	0.000255669	-0.43621	-0.184662	NA
705	chr17	76718664	76720206	1543	*	7	1.92503e-18	0.000429147	0.00708068	0.000177549	-0.323503	-0.135738	CYTH1
1205	chr17	77375461	77393929	18469	*	10	2.46392e-20	0.00103069	0.019093	0.00156679	-0.565411	-0.244012	RBFOX3
1395	chr17	77788310	77796815	8506	*	9	4.52533e-20	0.0186905	0.00296398	0.00439921	0.674756	0.183547	NA
470	chr17	77949135	77952895	3761	*	8	9.7786e-21	8.43387e-06	0.012782	4.50701e-05	-0.566249	-0.299954	TBC1D16
1309	chr17	79066543	79073545	7003	*	11	1.19424e-21	0.00649041	0.0164254	0.00267546	-0.29774	-0.165405	BAIAP2
763	chr17	79359215	79359656	442	*	5	1.651e-17	3.82835e-05	0.0266091	0.000248235	-0.584912	-0.434868	NA
1101	chr17	79364211	79365635	1425	*	6	1.92887e-17	0.000200841	0.0427402	0.000974621	-0.437052	-0.294336	NA
101	chr17	79375254	79388814	13561	*	22	2.2498e-60	1.93605e-05	2.79023e-05	2.05975e-09	-0.507049	-0.205127	RP11-1055B8.6, RP11-1055B8.7
1137	chr17	79521061	79522991	1931	*	3	4.47102e-16	0.0176602	0.00485363	0.0011167	-0.274959	-0.134249	NA
918	chr17	80332011	80334617	2607	*	9	9.77349e-22	0.0067196	0.00224852	0.000481441	0.613115	0.148707	UTS2R
1433	chr18	3117627	3174634	57008	*	7	3.13855e-18	0.0358743	0.000371416	0.00508266	0.259968	0.0462483	MYOM1
1239	chr18	3811216	3870024	58809	*	5	5.83708e-17	0.0023104	0.0196528	0.00187457	0.309347	0.119069	snoU13, DLGAP1
1518	chr18	9516448	9535600	19153	*	4	2.39133e-16	0.188916	0.000750446	0.00866363	-0.619706	-0.149722	RALBP1, RP11-61L19.3, RNU2-27P
914	chr18	9720358	9744340	23983	*	8	5.4396e-22	0.0163519	0.000123802	0.000475859	-0.380709	-0.0826887	RAB31, RP11-692N5.2
1043	chr18	11149763	11269050	119288	*	11	7.30522e-24	0.421859	0.000799474	0.000789179	0.500359	0.0279882	NA
1478	chr18	11994976	12015910	20935	*	5	1.09648e-16	0.431153	0.000902473	0.00659653	0.294927	0.100845	IMPA2
556	chr18	12911138	12928408	17271	*	7	1.03003e-19	0.000252569	0.00378032	8.19379e-05	0.67241	0.245808	RP11-773H22.1, RP11-773H22.2, PTPN2
1510	chr18	20891881	20911297	19417	*	4	2.87368e-16	0.708695	0.000170056	0.00817114	0.267393	0.0750843	TMEM241
1454	chr18	22804466	22879250	74785	*	10	1.23037e-22	0.484563	7.95621e-05	0.00567391	0.421455	0.096668	ZNF521
1302	chr18	23713657	23802673	89017	*	12	1.54949e-19	0.00478252	0.0447626	0.00254446	-0.189671	0.0195729	PSMA8, NPM1P2, DHFRP1
1423	chr18	24120421	24128455	8035	*	9	4.31427e-20	0.333578	0.00709725	0.00492114	-0.532612	-0.151708	KCTD1
668	chr18	30352297	30459545	107249	*	17	4.37115e-25	0.000225641	0.0212016	0.000145119	-0.279859	-0.0608327	AC012123.1, RP11-57G22.1, RP11-746B8.1, KLHL14
1649	chr18	42369472	42378784	9313	*	2	1.07992e-15	0.384417	0.0563843	0.124703	0.194154	0.107859	SETBP1
1266	chr18	42535864	42643730	107867	*	13	1.41975e-31	0.0898443	1.886e-05	0.00203498	0.424403	0.0888838	SETBP1, MIR4319
1335	chr18	43306852	43344160	37309	*	7	3.4252e-19	0.188634	0.000376597	0.00317129	-0.568503	-0.121184	SLC14A1, RP11-116O18.3
491	chr18	45658722	45687771	29050	*	15	1.45899e-28	0.00212594	0.00866821	5.41416e-05	-0.41016	-0.117599	ZBTB7C
868	chr18	46626640	46776004	149365	*	8	4.87368e-21	0.00164493	0.0005086	0.000390122	0.343729	0.0935959	RP11-15F12.3, RP11-30L3.2, DYM
967	chr18	47090730	47146565	55836	*	10	3.57552e-19	0.0569194	0.00398654	0.000576364	-0.519375	-0.111848	LIPG
288	chr18	47792917	47807509	14593	*	15	3.34062e-58	0.0392579	2.13984e-06	4.05657e-06	0.67162	0.151519	MBD1
831	chr18	47866348	48146287	279940	*	37	6.73733e-30	0.094452	3.34301e-05	0.000324115	0.477453	0.0437205	SKA1, RPLP0P11, MAPK4, AC105227.1
1356	chr18	48263501	48332831	69331	*	8	3.93041e-23	0.247755	1.77003e-05	0.00349997	0.341284	-0.00453616	MRO
1555	chr18	48695128	48724096	28969	*	13	4.31263e-38	0.713018	1.15863e-06	0.0128591	-0.45001	-0.0330644	MEX3C
213	chr18	53072177	53133263	61087	*	21	2.23786e-28	0.00010503	0.0092856	7.8568e-07	-0.532992	-0.0955393	RP11-619L19.1, TCF4
616	chr18	53200849	53255401	54553	*	12	5.52293e-28	0.00084481	0.00206922	0.00011211	-0.334001	-0.089122	TCF4
1483	chr18	53783062	53905956	122895	*	11	1.27938e-21	0.0850994	0.000675736	0.00677213	0.363348	0.109845	RP11-456O19.3, CTD-2008L17.2, RP11-456O19.4
1030	chr18	55714258	55722066	7809	*	6	3.45744e-18	0.00999281	0.000261013	0.000753135	0.261584	0.0781337	NEDD4L
105	chr18	55834475	55946564	112090	*	44	1.21783e-39	0.00447541	0.000604054	2.88764e-09	0.480471	0.0638479	NEDD4L, RP11-718I15.1
1271	chr18	57179315	57298311	118997	*	7	5.68154e-18	0.0033213	0.0156328	0.00210651	-0.385412	0.0514845	RP11-760L24.1, CCBE1
921	chr18	57549413	57567158	17746	*	13	1.77842e-30	0.108402	0.00101203	0.000487742	0.592725	0.120009	NA
1641	chr18	59992387	59997105	4719	*	7	3.99627e-16	0.194376	0.07615	0.0730279	-0.396192	-0.0585919	TNFRSF11A
1625	chr18	68742381	68916307	173927	*	3	6.45464e-16	0.0208508	0.0799681	0.0390973	-0.386942	-0.306024	RP11-47G4.1, RP11-47G4.2
1173	chr18	72166303	72176176	9874	*	7	5.63684e-20	0.0672501	0.000241866	0.00130529	0.414015	0.0686105	CNDP2
580	chr18	74535233	74538371	3139	*	8	1.17009e-19	8.26399e-05	0.0283108	9.34453e-05	0.429452	0.246402	ZNF236
729	chr18	74814040	74820493	6454	*	5	7.51662e-18	0.00316528	0.00227252	0.000206056	0.21389	-0.0370476	MBP
1226	chr19	344879	348210	3332	*	8	1.31106e-19	0.0178257	0.0020584	0.00176928	0.551248	0.0908349	NA
381	chr19	851045	859545	8501	*	21	1.12408e-23	9.35672e-07	0.0367652	1.94646e-05	-0.707681	-0.282089	ELANE, CFD
81	chr19	1068561	1083429	14869	*	30	4.64528e-52	3.5687e-08	6.85042e-05	1.61544e-10	-0.663455	-0.269089	HMHA1
890	chr19	1796985	1806331	9347	*	9	2.80231e-20	0.000331796	0.0253399	0.000430223	-0.578731	-0.350323	ATP8B3
214	chr19	2652259	2703086	50828	*	21	3.08001e-56	0.0275808	2.5656e-06	7.86288e-07	-0.468988	-0.135405	GNG7
349	chr19	3150134	3178512	28379	*	14	2.84157e-42	0.0189062	7.57854e-05	1.24699e-05	-0.514163	-0.167622	GNA15, S1PR4, AC005264.2
867	chr19	3480603	3482743	2141	*	9	5.00443e-21	0.000343718	0.0166829	0.00038775	-0.607296	-0.320721	NA
1525	chr19	4207451	4207676	226	*	2	1.30983e-15	0.00510135	0.033458	0.00918822	-0.540983	-0.395711	ANKRD24
802	chr19	4366048	4374567	8520	*	9	2.56468e-21	0.00529795	0.00356166	0.000291143	-0.53897	-0.210548	SH3GL1
1473	chr19	10870605	10875026	4422	*	5	4.95136e-17	0.0453616	0.000557274	0.00635403	0.456282	0.132389	DNM2
158	chr19	11473142	11491391	18250	*	21	3.41574e-72	0.000224748	1.27099e-06	1.07387e-07	-0.408892	-0.054495	DKFZP761J1410, SWSAP1, CTD-2342J14.6, EPOR
303	chr19	11688711	11708147	19437	*	13	7.5472e-34	9.08969e-05	0.00313791	5.85874e-06	0.664425	0.228022	ZNF627, AC020947.2, ACP5
60	chr19	11773757	11846489	72733	*	19	6.58075e-62	1.59653e-08	0.000137129	8.29245e-12	0.650066	0.275012	ZNF833P, CTC-499B15.4, HNRNPA1P10, ZNF823, CTC-499B15.6
354	chr19	12622131	12656165	34035	*	11	2.25733e-28	0.00327055	0.00829091	1.31866e-05	0.495331	0.218812	ZNF709, ZNF709, ZNF564, CTD-2192J16.20, CTD-2192J16.21
1586	chr19	12663504	12703707	40204	*	5	2.24976e-17	0.752065	0.000249769	0.019516	0.534983	0.0869205	CTD-2192J16.11, PGK1P2, CTD-2192J16.20, ZNF490
503	chr19	12861250	12865420	4171	*	8	4.29201e-21	0.000161428	0.0183151	5.86472e-05	-0.46486	-0.276463	BEST2
1141	chr19	13364862	13372996	8135	*	6	5.84037e-18	0.0127321	0.00601353	0.00116436	-0.511558	-0.225455	CACNA1A
1450	chr19	13484625	13523007	38383	*	7	1.70149e-17	0.0040153	0.0308043	0.00560583	-0.407052	-0.208934	CACNA1A, AC005513.1
26	chr19	15342548	15354054	11507	*	25	9.93414e-151	1.81005e-07	5.58333e-07	3.4941e-19	0.708948	0.225221	EPHX3, AC004257.3, BRD4
1443	chr19	15413162	15442840	29679	*	12	4.94246e-25	0.356273	0.000327913	0.00541067	0.437879	0.0637623	BRD4
927	chr19	15751167	15833849	82683	*	12	1.12477e-21	0.000990888	0.00671212	0.000500173	-0.377364	-0.180724	CYP4F3, CYP4F10P, CYP4F12
527	chr19	18209690	18220973	11284	*	13	2.9597e-25	0.0545629	0.000898744	6.83408e-05	-0.389735	-0.0958054	MAST3, IL12RB1
706	chr19	18385409	18390607	5199	*	6	1.90525e-18	0.00106673	0.00223022	0.000180638	0.553146	0.213354	JUND
486	chr19	30863243	30865486	2244	*	8	2.81904e-19	5.57365e-06	0.0269487	5.1325e-05	0.426779	0.229813	ZNF536
877	chr19	33355228	33369969	14742	*	8	6.16781e-20	0.00162209	0.00112734	0.000415011	0.369818	0.119696	SLC7A9, CTD-2085J24.4, CEP89
826	chr19	34307801	34323670	15870	*	9	2.87472e-21	0.00193981	0.00051405	0.000317102	0.634936	0.178588	NA
894	chr19	34396716	34419252	22537	*	10	1.15509e-23	0.0340525	0.00741917	0.000439766	0.538655	0.177584	RN7SL150P
583	chr19	36024279	36029702	5424	*	8	4.29596e-20	0.000130686	0.00942472	9.48701e-05	0.469397	0.214086	GAPDHS
62	chr19	36631058	36681534	50477	*	18	3.75453e-89	0.000754817	3.25641e-05	1.13312e-11	0.587817	0.149923	CAPNS1, AD001527.7, COX7A1, AC002984.2, ZNF565, RN7SL287P
840	chr19	38791235	38801388	10154	*	10	4.20769e-26	0.0786276	0.000581546	0.000336692	0.499257	0.0450768	CTB-102L5.4, C19orf33, YIF1B
95	chr19	38879699	38893547	13849	*	18	5.90882e-58	7.6633e-08	0.000139997	1.12261e-09	0.737342	0.172476	SPRED3, AC005789.11
952	chr19	39138827	39170807	31981	*	16	1.75799e-24	0.0728716	0.00288123	0.000540676	0.460548	0.0837899	ACTN4
80	chr19	41113556	41129949	16394	*	18	2.40819e-76	4.2875e-05	1.57592e-05	1.47657e-10	0.713813	0.22468	LTBP4
662	chr19	41948653	42034719	86067	*	10	2.5274e-23	0.00570314	0.00356668	0.000139916	-0.320865	-0.145702	C19orf69, AC005795.1, AC011526.1, PLEKHA3P1
142	chr19	42082267	42192978	110712	*	21	1.8299e-43	4.03682e-07	0.00166942	5.18582e-08	-0.535199	-0.228672	CEACAM21, CEACAMP3, AC005794.1, DNAJC19P2, CEACAM4, DNAJC19P3, AC005626.3, CEACAM7
1486	chr19	45603271	45617319	14049	*	6	2.37859e-17	0.0474621	0.000410303	0.00714413	-0.434419	-0.12451	MARK4, PPP1R37
1601	chr19	46056723	46061846	5124	*	5	3.66636e-16	0.0195633	0.0213318	0.0246608	-0.399085	-0.158772	OPA3
931	chr19	46729501	46733746	4246	*	8	3.52534e-19	7.52347e-05	0.0528562	0.000506718	-0.45227	-0.249066	IGFL1, AC006262.10
892	chr19	46951458	46971351	19894	*	5	3.89256e-17	0.000925113	0.00232112	0.00043604	-0.600737	-0.141701	PNMAL1
176	chr19	46995312	47003026	7715	*	26	3.47587e-34	1.80169e-05	2.23571e-05	2.25826e-07	0.517282	-0.0252295	AC011484.1, PPP5D1, PNMAL2
721	chr19	48993361	49007025	13665	*	15	2.65677e-28	0.000754557	0.0107344	0.000198104	-0.438886	-0.123613	LMTK3
106	chr19	49223278	49250452	27175	*	36	1.04861e-33	0.000354672	0.00114288	3.33664e-09	0.487653	0.0901458	RASIP1, IZUMO1
1186	chr19	51141413	51142008	596	*	3	3.47224e-16	0.00165942	0.00213082	0.00140987	-0.454069	-0.312946	SYT3
803	chr19	51467722	51472832	5111	*	9	6.62522e-24	0.0312853	0.000171641	0.000292151	-0.37456	-0.144998	CTB-147C22.9, KLK6
324	chr19	51980685	52051165	70481	*	27	1.59063e-21	1.29275e-06	0.0160618	7.82501e-06	-0.504744	-0.165878	CEACAM18, SIGLEC27P, CTD-3073N11.9, SIGLEC12, CTD-3073N11.7, SIGLEC6
191	chr19	52195559	52207653	12095	*	17	2.6968e-37	1.18306e-06	0.000694772	3.97813e-07	0.553569	0.125943	MIR99B, MIRLET7E, MIR125A, SPACA6P, AC018755.2, SPACA6P-AS
311	chr19	52263233	52297556	34324	*	16	4.28145e-25	3.67545e-07	0.015885	6.34209e-06	-0.363607	-0.155283	FPR2, FPR1
746	chr19	52956771	53038972	82202	*	17	1.3199e-71	0.426486	1.92003e-07	0.000226399	0.721191	0.0632651	ZNF578, ZNF808, CTD-3099C6.5
623	chr19	55045180	55141366	96187	*	17	1.29223e-24	0.000735147	0.00670487	0.000115697	-0.45942	-0.192877	KIR3DX1, AC009892.2, LILRA2, LILRB1, CTB-83J4.2, LILRA1, AC009892.5, AC009892.1
1500	chr19	56250747	56347771	97025	*	12	2.11041e-18	0.107378	0.00513057	0.00767054	-0.508622	-0.159213	RFPL4A, RFPL4AL1, RFPL4AP1, NLRP11
141	chr19	58695196	58728610	33415	*	18	1.61698e-73	0.0781257	2.1965e-06	4.69529e-08	0.688807	0.196756	ZNF274, RPS15AP36
244	chr19	58864929	58869004	4076	*	13	3.99525e-35	1.84155e-05	0.000454908	1.35819e-06	-0.409719	-0.0226377	A1BG-AS1, CTD-2619J13.8, ZNF497
1403	chr19	59085259	59086698	1440	*	5	1.14974e-17	0.662493	3.17739e-05	0.00459133	-0.23546	-0.0489829	AC016629.8, CENPBD1P1
164	chr20	3052115	3060009	7895	*	15	6.84334e-43	1.26326e-05	0.00151086	1.43712e-07	0.552953	0.165562	OXT
755	chr20	3296780	3387877	91098	*	11	1.26233e-27	0.00647204	0.000173282	0.000236179	0.262938	0.0195696	RNU6-1019P, U3, AL117334.1, C20orf194, UBE2V1P1
135	chr20	3656411	3676380	19970	*	16	1.659e-57	0.00147501	0.000116595	3.47107e-08	0.686466	0.150025	ADAM33, SIGLEC1
735	chr20	6033866	6035902	2037	*	7	4.22503e-19	2.71652e-05	0.0376709	0.000212127	-0.444878	-0.231675	LRRN4
1078	chr20	17319820	17442844	123025	*	3	3.36988e-16	0.0471459	0.000314453	0.0009093	-0.231638	-0.0141748	PCSK2
1195	chr20	20371539	20433203	61665	*	11	9.70613e-31	0.0905241	1.11869e-05	0.00151767	-0.623827	-0.139006	RALGAPA2
679	chr20	23015899	23015936	38	*	5	1.45286e-17	1.9956e-05	0.026255	0.000157373	0.568983	0.49733	RP4-753D10.3
819	chr20	29956028	29995223	39196	*	13	4.58962e-22	0.00458757	0.00322727	0.000313157	-0.365144	-0.111181	DEFB118, SNORA40, DEFB119, DEFB121
405	chr20	30267423	30310603	43181	*	24	5.51935e-36	0.0846266	3.8424e-05	2.65091e-05	0.534226	0.0881579	RP11-243J16.7, AL160175.1, BCL2L1
480	chr20	30637288	30640164	2877	*	14	4.42968e-39	0.01451	3.82172e-05	4.83496e-05	0.542741	0.139865	RNA5SP482, HCK
1611	chr20	35516571	35579338	62768	*	9	7.60208e-22	0.722024	2.69883e-05	0.0285051	-0.397378	-0.0413217	TLDC2, SAMHD1
996	chr20	35971659	35974307	2649	*	10	4.70319e-25	0.102723	0.000669801	0.000657585	0.391808	0.110339	SRC
628	chr20	36022108	36028436	6329	*	7	4.01464e-19	6.09182e-05	0.021522	0.000118473	-0.501046	-0.194142	SRC
620	chr20	36140289	36148133	7845	*	10	3.07426e-22	0.000173393	0.0147844	0.000112934	-0.510681	-0.353488	BLCAP
240	chr20	37353907	37359758	5852	*	15	5.28322e-43	0.000447387	0.000411812	1.26514e-06	0.654545	0.220373	SLC32A1
1031	chr20	42980959	42984347	3389	*	11	1.26266e-20	0.0073221	0.00640816	0.0007583	-0.359997	0.0771587	HNF4A, RP5-881L22.5
72	chr20	43928207	43937177	8971	*	19	2.31969e-71	1.95549e-07	1.63161e-05	5.7711e-11	0.604122	0.248333	RBPJL, MATN4
382	chr20	48185517	48185938	422	*	4	1.23736e-16	4.6249e-06	0.00523481	1.97811e-05	0.281384	0.181724	NA
333	chr20	48252667	48317973	65307	*	15	2.48204e-33	0.00461968	8.21041e-05	8.63104e-06	0.508692	0.0627311	B4GALT5
1158	chr20	52333247	52355164	21918	*	6	7.27091e-17	0.00381252	0.00338413	0.00123752	-0.400905	-0.0552309	NA
789	chr20	54775489	54824646	49158	*	14	3.82977e-29	0.102953	0.000147199	0.000272628	-0.399433	-0.128915	MC3R, RNA5SP487
490	chr20	55836224	55841841	5618	*	16	2.43681e-33	0.000680174	0.000232613	5.33204e-05	-0.37556	-0.141668	BMP7
1509	chr20	56056022	56094525	38504	*	10	1.6272e-20	0.144626	0.000285454	0.0080931	-0.566244	-0.05902	HMGB1P1, CTCFL
981	chr20	57041622	57046400	4779	*	5	4.28999e-17	0.0532952	0.000306584	0.000606457	0.429026	0.144035	APCDD1L
857	chr20	58089997	58093135	3139	*	3	2.16303e-16	0.032598	2.89887e-05	0.000361118	-0.346509	-0.0767063	RP11-164D18.2
638	chr20	58533495	58570523	37029	*	11	4.10331e-26	0.00183404	0.00201777	0.000121577	0.31882	0.0971233	CDH26
558	chr20	62287940	62289546	1607	*	10	1.23313e-25	0.00456239	0.00372578	8.26647e-05	-0.376491	-0.114304	RTEL1
475	chr20	62367961	62372750	4790	*	14	4.38587e-39	0.00220718	1.71455e-05	4.71241e-05	0.620289	0.183685	RP4-583P15.15, LIME1, RP4-583P15.14, SLC2A4RG
577	chr20	62612854	62651290	38437	*	8	2.69916e-22	0.0231202	0.00253929	9.28069e-05	-0.558594	-0.153684	PRPF6, ZNF512B
307	chr21	22537838	24437647	1899810	*	32	1.15873e-24	1.51215e-05	0.017218	5.97343e-06	-0.49945	-0.210534	NCAM2, AF241725.4, AP000475.2, LINC00308, RNU4-45P, AP000705.7, RN7SL609P, AP000949.1, AP001136.2, AP001137.1, AF241725.1, AF241725.6, LINC00317, AP000472.3, AP000472.2, AP000705.8, AP000705.6, MAPK6PS2, AP000959.2
930	chr21	25294672	25801042	506371	*	10	1.07607e-20	0.000809819	0.0222723	0.000502793	-0.404376	-0.225483	AP000477.3, AP000477.2, AP000470.2, AP000469.2
446	chr21	26427029	26733563	306535	*	17	6.10408e-23	1.05396e-05	0.0117878	3.83977e-05	-0.517524	-0.255372	AP000235.2, AP000235.3, 7SK, AP000233.3, RNA5SP489, AP001340.1, AP000233.4
760	chr21	27472122	27489108	16987	*	4	1.28439e-16	0.00232697	0.0018205	0.000247211	-0.436983	-0.0223486	APP
659	chr21	33245468	33296843	51376	*	15	2.34178e-32	0.298654	0.000986399	0.000136852	-0.312299	0.00968985	HUNK
1286	chr21	35897673	35917600	19928	*	15	6.78354e-17	0.0266697	0.00984129	0.00238958	0.404627	0.144687	RCAN1
212	chr21	36004975	36044374	39400	*	17	6.27677e-67	0.0111013	6.7637e-06	7.71144e-07	0.546309	0.129766	CLIC6
776	chr21	38066047	38069950	3904	*	10	2.65434e-20	1.42795e-05	0.0623479	0.00026156	0.57091	0.466156	NA
97	chr21	38362754	38390692	27939	*	18	1.61847e-67	2.05766e-05	5.48988e-05	1.43267e-09	0.79679	0.181703	MRPL20P1, RIPPLY3
881	chr21	38807423	38923464	116042	*	21	1.20769e-18	0.0603644	0.00179494	0.000424791	-0.373085	0.00973444	DYRK1A, AP001421.1
904	chr21	40326600	40362229	35630	*	13	4.49576e-27	0.0149156	0.000303293	0.000455257	-0.402859	-0.09212	AF064858.6, AF064858.7, AF064858.8
306	chr21	40715370	40721078	5709	*	14	2.53872e-35	0.00212797	0.000927784	5.89394e-06	-0.433971	-0.104818	Y_RNA, HMGN1, snoU13
1047	chr21	43346284	43347094	811	*	3	6.68093e-16	0.000305095	0.0131054	0.000798782	0.302546	0.23679	C2CD2
736	chr21	43879839	43889627	9789	*	6	7.93676e-19	0.0430405	0.00127721	0.000214585	-0.56529	-0.203376	NA
1424	chr21	43981569	43988613	7045	*	9	2.41056e-19	0.024502	0.00298912	0.00492119	-0.50559	-0.166601	SLC37A1, AP001625.6
1097	chr21	44126069	44143035	16967	*	7	1.72577e-20	0.0390917	0.000310096	0.000968495	-0.524317	-0.163684	PDE9A
922	chr21	45139805	45144343	4539	*	8	1.74895e-19	0.000998925	0.0113602	0.000490494	0.276463	0.0733685	PDXK
963	chr21	45374311	45381306	6996	*	7	9.96609e-19	0.000113076	0.03659	0.000562419	-0.532691	-0.276045	AGPAT3
518	chr21	47569479	47576844	7366	*	12	8.1498e-28	0.000973838	0.00438094	6.61705e-05	0.247764	0.0992099	FTCD-AS1, FTCD
855	chr22	19709696	19710712	1017	*	9	1.11857e-20	5.63163e-05	0.0392633	0.00035744	0.277123	0.185221	SEPT5, GP1BB
733	chr22	19748910	19753364	4455	*	11	2.7085e-28	0.0713558	0.000588724	0.000209373	0.302812	0.0958528	TBX1
395	chr22	19877590	19886791	9202	*	11	6.05152e-31	0.000933812	0.000746949	2.30381e-05	-0.531958	-0.130837	TXNRD2
258	chr22	22898356	22902045	3690	*	15	3.33328e-42	4.4901e-05	8.08294e-05	1.76943e-06	-0.500542	-0.20729	LL22NC03-63E9.3, PRAME
1077	chr22	23605560	23616640	11081	*	8	5.33351e-22	0.14595	0.000142891	0.000902167	-0.407158	-0.0285821	BCR, FBXW4P1
1576	chr22	26530835	26560277	29443	*	4	1.80124e-16	0.0166386	0.037502	0.01587	-0.351788	-0.230097	CTA-796E4.3, CTA-796E4.4
1123	chr22	26667643	26727198	59556	*	6	4.62663e-18	0.00367931	0.00794911	0.00106996	-0.49852	-0.269297	SEZ6L
1571	chr22	28414192	28501343	87152	*	10	1.69118e-19	0.0769592	0.000516962	0.0151847	-0.400471	-0.0313782	TTC28, RN7SL757P
1589	chr22	29313235	29318667	5433	*	4	2.77958e-16	0.0241848	0.0304328	0.0204569	-0.302487	-0.0753058	ZNRF3
1192	chr22	29470264	29508823	38560	*	11	3.31871e-24	0.0127954	0.000298354	0.00149244	-0.63779	-0.0923455	KREMEN1, CTA-747E2.10
956	chr22	30125642	30133520	7879	*	6	6.23355e-20	0.0323108	0.000109299	0.000544426	-0.430006	-0.143763	CABP7, ZMAT5
458	chr22	30457967	30476816	18850	*	13	1.83401e-27	1.88291e-05	0.0297674	4.11125e-05	0.673964	0.352905	HORMAD2, CTA-85E5.10
236	chr22	30887639	30919725	32087	*	15	1.75261e-47	0.0177427	0.000353523	1.22066e-06	0.638413	0.129766	RP4-539M6.14, SEC14L4, SEC14L6
984	chr22	31478744	31480353	1610	*	5	1.4863e-18	0.00320809	0.00056557	0.000613181	0.296349	0.194838	SMTN, RP3-412A9.16
534	chr22	36752926	36769744	16819	*	16	3.22627e-26	0.0129922	0.00231723	7.01655e-05	0.410954	0.0915465	MYH9
1459	chr22	37584227	37585617	1391	*	6	1.01061e-17	0.0969184	0.00026177	0.0058809	0.307644	0.0656191	C1QTNF6
1029	chr22	38057573	38060716	3144	*	2	5.46281e-16	0.0508058	0.000151076	0.000741974	-0.371599	-0.179154	SH3BP1, PDXP
437	chr22	38705004	38712685	7682	*	11	2.9534e-27	0.000842204	0.0095742	3.701e-05	-0.468249	-0.136392	CSNK1E
1206	chr22	38909190	38966705	57516	*	10	2.07848e-25	0.0711501	6.68971e-05	0.00156689	0.623991	0.115753	DMC1
893	chr22	39711556	39715096	3541	*	9	2.78991e-20	0.0096971	0.012048	0.000439249	-0.423223	-0.173728	RPL3, SNORD43
320	chr22	40054124	40103865	49742	*	30	3.60258e-32	0.000957039	0.000531141	7.21219e-06	0.844079	0.0901289	CACNA1I
43	chr22	40379813	40417379	37567	*	24	3.35062e-95	3.74569e-07	1.36556e-05	8.727e-14	0.701293	-0.0205381	FAM83F
740	chr22	41953139	41986067	32929	*	22	4.45576e-38	0.0928203	2.70615e-06	0.000216856	-0.525306	-0.0304474	CSDC2, PMM1
617	chr22	42094896	42095960	1065	*	7	4.32638e-19	0.000245763	0.0192916	0.000112207	0.620151	0.357028	MEI1
739	chr22	42740244	42764390	24147	*	10	4.41902e-22	0.00492588	0.00372285	0.000216752	-0.56237	-0.156205	Z83851.1
1585	chr22	43683520	43697636	14117	*	7	4.35577e-19	0.342648	0.000391952	0.0194273	-0.588376	-0.155595	SCUBE1
302	chr22	44399697	44438406	38710	*	18	4.1013e-40	0.00301851	0.00308267	5.68939e-06	0.286545	0.0857214	SAMM50, PARVB
1563	chr22	44464947	44526144	61198	*	12	1.69943e-30	0.596992	9.77873e-06	0.0139918	-0.263515	-0.0295065	PARVB
1297	chr22	44761404	44781481	20078	*	5	1.24952e-16	0.00697255	0.000666875	0.00248163	-0.369006	-0.0401189	RP1-32I10.10
374	chr22	49717566	49826270	108705	*	35	7.82718e-20	0.000862516	0.00357203	1.87018e-05	-0.573872	-0.200494	C22orf34
1066	chr22	50157867	50170670	12804	*	13	3.73437e-36	0.0703635	7.48318e-06	0.000863573	0.409007	-0.00232265	BRD1
248	chr22	50525327	50587761	62435	*	31	1.82018e-45	0.00828887	2.38779e-05	1.39172e-06	-0.607592	0.0138831	MOV10L1
